# Supplementary material for: No evidence for ongoing replication on ART in SIV-infected macaques
Source: Nat Commun. 2024 Jun 14;15:5093. doi: 10.1038/s41467-024-49369-9 (PMC11178840; doi:10.1038/s41467-024-49369-9)
Supplement: Supplementary file 4 — Source data [file 41467_2024_49369_MOESM4_ESM.xlsx]

## Sheet: Figure1
Legend	Start ART	Stop ART	Sample 1	Sample 2	Sample 3	Rebound sample
	Group 1							Group 2														Group 3
dpi	DEVW	DEVX	H106	ZJ15	DEVJ		dpi	DFK6	DFR6	DG24	GB7V	H34G	H34H	H814	H857	H859	H860	ZL29	ZM16		dpi	A12V162	DW93	H36J	H798
5	130000	690000	280000	490000	310000		4	2300	9900	11000	4800	1600	1400	2500	500	2200	2700	3800	960		3	4400	2800	680	3700
7	2600000	110000	4200000	6600000	8400000		5														6	650000	460000	180000	630000
10	51000000	63000000	17000000	180000000	38000000		7	460000	1000000	570000	820000	510000	240000	290000	360000	120000	310000	460000	89000		10	45000000	47000000	17000000	100000000
13	21000000	4600000	11000000	11000000	10000000		10	47000000	17000000	19000000	27000000	22000000	9400000	16000000	4400000	6500000	5800000	22000000	4000000		13	5800000	57000000	12000000	140000000
17	13000000	16000000	10000000	17000000	11000000		13	14000000	13000000	700000	12000000	26000000	8600000	13000000	9900000	6700000	12000000	5900000	2100000		18	71000	540000	80000	1400000
20	3000000	4400000	1100000	4100000	1700000		18	91000	120000	14000	110000	90000	90000	39000	88000	58000	260000	46000	14000		20	21000	140000	45000	410000
24	820000	1800000	1300000	1000000	900000		25	2800	2400	1200	1500	1500	750	1500	640	800	3400	1900	610		24	2300	12000	8100	32000
27	500000	840000	370000	350000	480000		33	1200	1500	380	350	420	360	230	65	25	65	330	65		27	610	2500	900	6200
31	14000	19000	9300	15000	20000		39	500	250	25	240	240	65	65	65	65	160	390	25		31	540	1600	610	2500
34	4400	4700	2300	4100	5400		47	260	370	25	65	40	80	140	25	14	25	80	15		34	220	940	180	1400
38	1200	2200	1400	900	1300		53	200	200	65	65	25	25	25	14	14	65	120	14		38	65	1200	220	1500
41	520	1200	630	570	770		60	200	250	65	40	14	65	14	14	15	25	40	15		41	110	400	65	790
45	460	790	630	560	510		67	100	40	25	40	15	15	65	14	14	14	130	14		61	25	65	65	250
55	210	150	240	70	200		74	65	130	40	25	14	14	14	14	14	14	25	14		76	15	180	14	360
62	90	290	230	200	310		81	40	25	65	14	80	14	15	14	14	15	14	15		90	14	14	25	65
68	70	240	270	300	160		88	40	14	14	14	14	14	40	14	14	14	14	14		104	14	65	40	250
74	40	40	40	120	180		96	65	15	14	14	14	25	25	40	14	14	15	14		122	14	14	25	65
88	15	15	80	15	70		102	40	15	14	65	14	40	40	14	14	14	14	14		137	15	14	15	220
102	15	40	40	15	15		109	40	14	14	15	40	14	15	15	14	15	14	14		151	15	14	14	65
116	15	40	14	30	30		116	40	15	15	40	15	25	14	14	14	25	15	15		165	14	14	14	15
131	14	14	15	15	40		123	25	25	15	14	14	14	15	15	14	14	14	14		179	14	15	14	40
144	14	14	14	14	14		130	15	14	14	14	25	15	25	40	14	14	14	14		193	14	15	14	40
160	14	15	100	14	30		138	14	25	25	14	14	14	14	14	14	14	15	14		207	14	14	14	14
174	14	14	14	30	15		144	14	14	14	40	14	15	14	14	15	14	15	14		221	14	14	14	14
192	14	14	14	14	150		151	15	14	25	14	15	14	14	14	14	14	14	14		234	14	14	14	25
206	14	14	30	14	14		158	14	14	14	14	14	14	14	14	14	15	15	14		248	14	14	25	15
220	14	20	14	14	14		165	25	65	14	25	14	14	14	14	15	14	15	14		263	14	14	14	25
234	14	14	14	14	14		172	15	14	15	25	14	14	14	14	14	14	14	14		277	14	14	14	14
262	14	15	14	14	15		179	40	15	15	25	14	14	14	14	14	14	14	15		292	14	14	14	14
276	15	15	40	14	25		186	14	14	14	14	14	14	14	14	14	14	14	14		318	14	14	14	15
290	14	14	14	14	14		193	15	14	14	14	15	14	14	14	14	14	14	14		348	14	14	14	14
304	14	14	40	15	14		201	40	14	14	14	14	14	14	14	14	14	14	14		376	14	14	14	14
318	14	14	14	14	14		216	14	14	14	40	14	14	15	14	14	14	14	14		404	14	14	14	14
334	14	14	14	14	70		223	14	14	14	14	14	14	14	14	14	14	14	14		431	14	14	14	14
346		14	14	14	40		230	14	14	14	14	14	14	14	14	14	14	14	14		459	14	14	14	14
362		15	14	14	14		237	14	14	14	15	14	14	14	14	14	14	14	14		486	14	14	14	14
376		14	14	14	14		243	15	14	14	15	14	15	15	14	14	14	14	14		514	14	14	14	14
390		14	14	14	14		250	14	15	14	14	15	14	15	14	14	14	14	14		543	14	14	14	14
396		14					257	15	14	15	14	14	14	14	14	14	14	14	14		570	14	14	14	14
							264	14	14	14	40	14	14	14	14	14	14	14	14		601	14	14	14	14
							271	14	14	14	14	14	14	14	14	14	14	14	14		629	14	14	14	14
							278	14	15	14	14	14	15	25	15	14	14	14	14		657	14	14	14	14
							285	14	15	14	15	14	15	14	14	14	14	14	14	Sample 2	683	14	14	14	14
																					711	14	14	14	14
																					739	14	14	14	14
																					775	14	14	14	14
																					803	14	14	15	14
																					837	14	14	14	14
																					864	14	14	14	14
																					893	14	14	14	14
																					922	14	14	14	14
																					950	14	14	14	14
																					977	14	14	14	14
																					1006	14	14	14	14
																					1032	14	14	14	14
																					1061	14	14
																					1090	14	14	14	14
																					1119	14	14	14	14
																					1146	14	14	14	14
																					1175	14	14	14	14
																					1203	14	14	14	14
																					1221	14	14	14	14
																					1228	14	14	14	14
																					1231	3300	220	14	7200
																					1235	980000	130000	9600	2800000
																					1238	2700000	2200000	66000	7000000

## Sheet: Supplement Figure 1
Sequence information (number of mutations, number of non-APOBEC mutations, divergence with/without APOBEC)
	name	dpi	num.muts	num.muts.nA	divergence	divergence.nA		Viral loads
7811	7811.19OCT15.P2G20	0	2	2	0.000223564	0.000223564		dpi	7811	25611	Sample 1
7811	7811.19OCT15.P1D5	0	1	1	0.000111782	0.000111782		4	150000	62000	Sample 2
7811	7811.19OCT15.P1P5	0	2	2	0.000223564	0.000223564		7	14000000	6400000
7811	7811.19OCT15.P2J20	0	2	2	0.000223564	0.000223564		12	63000000	48000000
7811	7811.19OCT15.P2B8	0	1	1	0.000111782	0.000111782		14	17000000	10000000
7811	7811.19OCT15.P2C11	0	1	1	0.000111782	0.000111782		18	9800000	4200000
7811	7811.19OCT15.P2B18	0	1	1	0.000111782	0.000111782		21	3100000	1300000
7811	7811.19OCT15.P2G4	0	2	2	0.000223564	0.000223564		25	1700000	720000
7811	7811.19OCT15.P5C9	0	3	3	0.000335345	0.000335345		28	1200000	380000
7811	7811.05NOV15.P1F19	17	5	5	0.000558909	0.000558909		32	620000	230000
7811	7811.05NOV15.P1J7	17	5	5	0.000558909	0.000558909		35	1242994	534547
7811	7811.05NOV15.P1K17	17	5	4	0.000559097	0.000447277
7811	7811.05NOV15.P1D24_	17	3	2	0.000335345	0.000223564
7811	7811.05NOV15.P2P20	17	6	5	0.000670691	0.000558909
7811	7811.05NOV15.P2D24	17	6	5	0.000670691	0.000558909
7811	7811.05NOV15.P2G14	17	5	5	0.000558909	0.000558909
7811	7811.05NOV15.P2E11	17	5	5	0.000558909	0.000558909
7811	7811.05NOV15.p2e17	17	1	1	0.000111782	0.000111782
7811	7811.05NOV15.P1B18	17	3	3	0.000335383	0.000335383
7811	7811.05NOV15.P1C2	17	2	2	0.000223564	0.000223564
7811	7811.05NOV15.P2A17	17	5	4	0.000558909	0.000447127
7811	7811.05NOV15.P2B10	17	6	5	0.000670691	0.000558909
25611	25611.22OCT15.P4G11_Genome	0	4	3	0.000447277	0.000335458
25611	25611.22OCT15.P3E7_Genome	0	2	1	0.000223639	0.000111819
25611	25611.22OCT15.P3B10_Genome	0	3	3	0.000335458	0.000335458
25611	25611.22OCT15.P3H17_Genome	0	2	2	0.000223639	0.000223639
25611	25611.22OCT15.P4D14_Genome	0	2	2	0.000223639	0.000223639
25611	25611.22OCT15.P3M14_Genome	0	4	3	0.000447277	0.000335458
25611	25611.22OCT15.P4O15_Genome	0	1	1	0.000111819	0.000111819
25611	25611.22OCT15.P3N24_Genome	0	4	4	0.000447277	0.000447277
25611	25611.22OCT15.P3C21_Genome	0	2	2	0.000223639	0.000223639
25611	25611.22OCT15.P3B6_Genome	0	2	1	0.000223639	0.000111819
25611	25611.05NOV15.P1L20_Genome	14	7	7	0.000782735	0.000782735
25611	25611.05NOV15.P2L2_Genome	14	5	5	0.000559097	0.000559097
25611	25611.05NOV15.P2C24_Genome	14	3	3	0.000335458	0.000335458
25611	25611.05NOV15.P1H5_Genome	14	4	4	0.000447277	0.000447277
25611	25611.05NOV15.P2M11_Genome	14	4	4	0.000447277	0.000447277
25611	25611.05NOV15.P1A19_Genome	14	5	3	0.000559097	0.000335458
25611	25611.05NOV15.P1E17_Genome	14	5	3	0.000559097	0.000335458
25611	25611.05NOV15.P1D16_Genome	14	4	4	0.000447277	0.000447277
25611	25611.05NOV15.P2C18_Genome	14	2	2	0.000223639	0.000223639
25611	25611.05NOV15.P2G17_Genome	14	7	7	0.000782735	0.000782735
25611	25611.05NOV15.P2F13_Genome	14	4	4	0.000447277	0.000447277
25611	25611.05NOV15.P1E22_Genome	14	7	6	0.000782735	0.000670916
25611	25611.05NOV15.P1D17_Genome	14	6	5	0.000670916	0.000559097
25611	25611.05NOV15.P2B19_Genome	14	4	4	0.000447277	0.000447277
25611	25611.05NOV15.P2B23_Genome	14	4	4	0.000447277	0.000447277
25611	25611.05NOV15.P1O24_Genome	14	4	3	0.000447277	0.000335458
25611	25611.05NOV15.P1F7_Genome	14	4	4	0.000447277	0.000447277
25611	25611.05NOV15.P1A10_Genome	14	4	4	0.000447277	0.000447277
25611	25611.05NOV15.P2I17_Genome	14	11	9	0.00123001	0.00100637
25611	25611.05NOV15.P1N5_Genome	14	4	4	0.000447277	0.000447277
25611	25611.05NOV15.P1L12_Genome	14	6	5	0.000670916	0.000559097
25611	25611.05NOV15.P2G4_Genome	14	3	3	0.000335458	0.000335458

## Sheet: Figure 2
animal	name	dpi	num.muts	num.muts.nA	divergence	divergence.nA
DEVJ	DEVJ.24NOV14.P13A13	0	0	0	0	0
DEVJ	DEVJ.24NOV14.P13A18	0	2	2	0.00022024	0.00022024
DEVJ	DEVJ.24NOV14.P13A21	0	0	0	0	0
DEVJ	DEVJ.24NOV14.P13A22	0	11	8	0.00121132	0.00088096
DEVJ	DEVJ.24NOV14.P13A6	0	3	2	0.00033036	0.00022024
DEVJ	DEVJ.24NOV14.P13B12	0	3	3	0.00033036	0.00033036
DEVJ	DEVJ.24NOV14.P13B23	0	2	1	0.00022024	0.00011012
DEVJ	DEVJ.24NOV14.P13C10	0	0	0	0	0
DEVJ	DEVJ.24NOV14.P13C22	0	1	1	0.00011012	0.00011012
DEVJ	DEVJ.24NOV14.P13C9	0	1	0	0.00011012	0
DEVJ	DEVJ.24NOV14.P13D12	0	1	1	0.00011012	0.00011012
DEVJ	DEVJ.24NOV14.P13D14	0	2	2	0.00022024	0.00022024
DEVJ	DEVJ.24NOV14.P13D15	0	0	0	0	0
DEVJ	DEVJ.24NOV14.P13D16	0	1	0	0.00011012	0
DEVJ	DEVJ.24NOV14.P13D17	0	0	0	0	0
DEVJ	DEVJ.24NOV14.P13D18	0	5	4	0.0005506	0.00044048
DEVJ	DEVJ.24NOV14.P13D2	0	0	0	0	0
DEVJ	DEVJ.24NOV14.P13D20	0	4	3	0.000440626	0.000330469
DEVJ	DEVJ.24NOV14.P13D22	0	1	1	0.00011012	0.00011012
DEVJ	DEVJ.24NOV14.P13D23	0	2	2	0.00022024	0.00022024
DEVJ	DEVJ.24NOV14.P13E11	0	3	3	0.00033036	0.00033036
DEVJ	DEVJ.24NOV14.P13E12	0	4	2	0.00044048	0.00022024
DEVJ	DEVJ.4NOV2015.72A10	345	1	1	0.00011012	0.00011012
DEVJ	DEVJ.4NOV2015.72A11	345	3	2	0.00033036	0.00022024
DEVJ	DEVJ.4NOV2015.72A6	345	3	3	0.00033036	0.00033036
DEVJ	DEVJ.4NOV2015.72B6	345	1	1	0.00011012	0.00011012
DEVJ	DEVJ.4NOV2015.72D1	345	0	0	0	0
DEVJ	DEVJ.4NOV2015.P120	345	1	1	0.00011012	0.00011012
DEVJ	DEVJ.4NOV2015.P1K20	345	3	3	0.00033036	0.00033036
DEVJ	DEVJ.4NOV2015.P1K21	345	0	0	0	0
DEVJ	DEVJ.4NOV2015.P1M14	345	1	0	0.00011012	0
DEVJ	DEVJ.4NOV2015.P1M6	345	3	3	0.00033036	0.00033036
DEVJ	DEVJ.4NOV2015.P1P14	345	1	1	0.00011012	0.00011012
DEVJ	DEVJ.4NOV2015.P2A18	345	0	0	0	0
DEVJ	DEVJ.4NOV2015.P2A8	345	0	0	0	0
DEVJ	DEVJ.4NOV2015.P2A9	345	0	0	0	0
DEVJ	DEVJ.4NOV2015.P2B24	345	4	4	0.00044048	0.00044048
DEVJ	DEVJ.4NOV2015.P3A24	345	3	2	0.00033036	0.00022024
DEVJ	DEVJ.4NOV2015.P3B24	345	0	0	0	0
DEVJ	DEVJ.4NOV2015.P3B8	345	1	0	0.00011012	0
DEVJ	DEVJ.4NOV2015.P3C19	345	1	1	0.00011012	0.00011012
DEVJ	DEVJ.4NOV2015.P3D13	345	1	0	0.00011012	0
DEVW	DEVW.24NOV14.P13I19	0	1	1	0.00011012	0.00011012
DEVW	DEVW.24NOV14.P13I22	0	3	2	0.00033036	0.00022024
DEVW	DEVW.24NOV14.P13I3	0	4	4	0.00044048	0.00044048
DEVW	DEVW.24NOV14.P13J18	0	0	0	0	0
DEVW	DEVW.24NOV14.P13J20	0	0	0	0	0
DEVW	DEVW.24NOV14.P13J21	0	1	1	0.00011012	0.00011012
DEVW	DEVW.24NOV14.P13K13	0	2	1	0.00022024	0.00011012
DEVW	DEVW.24NOV14.P13K16	0	3	3	0.00033036	0.00033036
DEVW	DEVW.24NOV14.P13K2	0	0	0	0	0
DEVW	DEVW.24NOV14.P13K20	0	4	3	0.00044048	0.00033036
DEVW	DEVW.24NOV14.P13K4	0	1	1	0.00011012	0.00011012
DEVW	DEVW.24NOV14.P13L11	0	1	1	0.00011012	0.00011012
DEVW	DEVW.24NOV14.P13L12	0	1	1	0.00011012	0.00011012
DEVW	DEVW.24NOV14.P13L18	0	3	1	0.00033036	0.00011012
DEVW	DEVW.24NOV14.P13M15	0	1	1	0.000110266	0.000110266
DEVW	DEVW.24NOV14.P13M20	0	1	1	0.00011012	0.00011012
DEVW	DEVW.24NOV14.P13M24	0	1	0	0.00011012	0
DEVW	DEVW.24NOV14.P13N19	0	2	2	0.00022024	0.00022024
DEVW	DEVW.24NOV14.P13N22	0	3	3	0.00033036	0.00033036
DEVW	DEVW.9SEPT2015.P1C17	289	1	1	0.00011012	0.00011012
DEVW	DEVW.9SEPT2015.P1C20	289	1	1	0.00011012	0.00011012
DEVW	DEVW.9SEPT2015.P1C22	289	1	1	0.00011012	0.00011012
DEVW	DEVW.9SEPT2015.P1C23	289	0	0	0	0
DEVW	DEVW.9SEPT2015.P1D23	289	2	2	0.00022024	0.00022024
DEVW	DEVW.9SEPT2015.P1E19	289	1	1	0.00011012	0.00011012
DEVW	DEVW.9SEPT2015.P1E5	289	0	0	0	0
DEVW	DEVW.9SEPT2015.P1E9	289	0	0	0	0
DEVW	DEVW.9SEPT2015.P1F11	289	1	1	0.00011012	0.00011012
DEVW	DEVW.9SEPT2015.P1F13	289	1	1	0.00011012	0.00011012
DEVW	DEVW.9SEPT2015.P1F22	289	1	1	0.00011012	0.00011012
DEVW	DEVW.9SEPT2015.P1F23	289	2	2	0.00022024	0.00022024
DEVW	DEVW.9SEPT2015.P1G12	289	1	1	0.00011012	0.00011012
DEVW	DEVW.9SEPT2015.P1G2	289	4	3	0.00044048	0.00033036
DEVW	DEVW.9SEPT2015.P1G22	289	3	3	0.00033036	0.00033036
DEVW	DEVW.9SEPT2015.P1G5	289	2	2	0.00022024	0.00022024
DEVW	DEVW.9SEPT2015.P1H1	289	2	2	0.00022024	0.00022024
DEVW	DEVW.9SEPT2015.P2B23	289	1	1	0.00011012	0.00011012
DEVW	DEVW.9SEPT2015.P5A14	289	1	1	0.00011012	0.00011012
DEVW	DEVW.9SEPT2015.P5A4	289	0	0	0	0
DEVW	DEVW.9SEPT2015.P5B19	289	1	1	0.00011012	0.00011012
DEVW	DEVW.9SEPT2015.P5D14	289	2	2	0.00022024	0.00022024
DEVX	DEVX.24NOV14.P14A16	0	3	2	0.00033036	0.00022024
DEVX	DEVX.24NOV14.P14A20	0	1	1	0.00011012	0.00011012
DEVX	DEVX.24NOV14.P14B13	0	4	4	0.00044048	0.00044048
DEVX	DEVX.24NOV14.P14C14	0	1	1	0.00011012	0.00011012
DEVX	DEVX.24NOV14.P14C6	0	1	1	0.00011012	0.00011012
DEVX	DEVX.24NOV14.P14D14	0	1	1	0.00011012	0.00011012
DEVX	DEVX.24NOV14.P14D16	0	1	1	0.00011012	0.00011012
DEVX	DEVX.24NOV14.P14D22	0	0	0	0	0
DEVX	DEVX.24NOV14.P14D23	0	0	0	0	0
DEVX	DEVX.24NOV14.P14E1	0	2	1	0.00022024	0.00011012
DEVX	DEVX.24NOV14.P14E19	0	4	3	0.00044048	0.00033036
DEVX	DEVX.24NOV14.P14F6	0	2	2	0.00022024	0.00022024
DEVX	DEVX.24NOV14.P14H11	0	5	4	0.0005506	0.00044048
DEVX	DEVX.24NOV14.P14H3	0	3	2	0.00033036	0.00022024
DEVX	DEVX.10NOV15.P2H19	351	6	5	0.00066072	0.0005506
DEVX	DEVX.10NOV15.P2O11	351	4	3	0.00044048	0.00033036
DEVX	DEVX.10NOV15.P3C18	351	3	3	0.00033036	0.00033036
DEVX	DEVX.10NOV15.P3A10	351	2	2	0.00022024	0.00022024
DEVX	DEVX.10NOV15.P3A9	351	2	1	0.00022024	0.00011012
DEVX	DEVX.10NOV15.P3B14	351	1	1	0.00011012	0.00011012
DEVX	DEVX.10NOV15.P3C5	351	1	0	0.00011012	0
DEVX	DEVX.10NOV15.P3E24	351	1	1	0.00011012	0.00011012
DEVX	DEVX.10NOV15.P2N17	351	2	1	0.00022024	0.00011012
DEVX	DEVX.10NOV15.P1P11	351	1	1	0.00011012	0.00011012
DEVX	DEVX.10NOV15.P3F16	351	1	1	0.00011012	0.00011012
DEVX	DEVX.10NOV15.P2N2	351	0	0	0	0
DEVX	DEVX.10NOV15.P2J11	351	0	0	0	0
DEVX	DEVX.10NOV15.P1B24	351	1	1	0.00011012	0.00011012
DEVX	DEVX.10NOV15.P2N18	351	0	0	0	0
DEVX	DEVX.10NOV15.P3C10	351	0	0	0	0
DEVX	DEVX.10NOV15.P3A23	351	0	0	0	0
DEVX	DEVX.10NOV15.P2D20	351	0	0	0	0
DEVX	DEVX.10NOV15.P2C15	351	0	0	0	0
DEVX	DEVX.10NOV15.P2J23	351	0	0	0	0
H106	H106.24NOV14.P5O23	0	0	0	0	0
H106	H106.24NOV14.P14I18	0	3	3	0.00033036	0.00033036
H106	H106.24NOV14.P14I2	0	0	0	0	0
H106	H106.24NOV14.P14J15	0	5	5	0.0005506	0.0005506
H106	H106.24NOV14.P14J21	0	3	2	0.00033036	0.00022024
H106	H106.24NOV14.P14J8	0	4	3	0.00044048	0.00033036
H106	H106.24NOV14.P14K15	0	1	0	0.00011012	0
H106	H106.24NOV14.P14L19	0	3	3	0.00033036	0.00033036
H106	H106.24NOV14.P14M12	0	0	0	0	0
H106	H106.24NOV14.P14M14	0	0	0	0	0
H106	H106.24NOV14.P14M2	0	0	0	0	0
H106	H106.24NOV14.P14N1	0	0	0	0	0
H106	H106.24NOV14.P14N8	0	1	1	0.00011012	0.00011012
H106	H106.24NOV14.P14O13	0	5	5	0.0005506	0.0005506
H106	H106.24NOV14.P14O17	0	1	0	0.00011012	0
H106	H106.24NOV14.P14P12	0	1	1	0.00011012	0.00011012
H106	H106.24NOV14.P14P13	0	3	2	0.00033036	0.00022024
H106	H106.24NOV14.P5O12	0	3	3	0.00033036	0.00033036
H106	H106.24NOV14.P5O14	0	1	1	0.00011012	0.00011012
H106	H106.24NOV14.P5O19	0	2	2	0.00022024	0.00022024
H106	H106.4NOV2015.F3A20	345	3	2	0.00033036	0.00022024
H106	H106.4NOV2015.G24	345	0	0	0	0
H106	H106.4NOV2015.P3A18	345	5	5	0.0005506	0.0005506
H106	H106.4NOV2015.P3A8	345	1	1	0.00011012	0.00011012
H106	H106.4NOV2015.P3B15	345	0	0	0	0
H106	H106.4NOV2015.P3B5	345	5	4	0.0005506	0.00044048
H106	H106.4NOV2015.P3C14	345	1	1	0.00011012	0.00011012
H106	H106.4NOV2015.P3C2	345	0	0	0	0
H106	H106.4NOV2015.P3D5	345	2	1	0.00022024	0.00011012
H106	H106.4NOV2015.P3F12	345	1	0	0.00011012	0
H106	H106.4NOV2015.P3F13	345	0	0	0	0
H106	H106.4NOV2015.P3F17	345	0	0	0	0
H106	H106.4NOV2015.P3G19	345	0	0	0	0
H106	H106.4NOV2015.P3G24	345	0	0	0	0
H106	H106.4NOV2015.P3H18	345	5	5	0.0005506	0.0005506
H106	H106.4NOV2015.P3H19	345	1	0	0.00011012	0
H106	H106.4NOV2015.P3H4	345	0	0	0	0
ZJ15	ZJ15.24NOV14.P15A16	0	1	0	0.00011012	0
ZJ15	ZJ15.24NOV14.P15A19	0	0	0	0	0
ZJ15	ZJ15.24NOV14.P15A2	0	0	0	0	0
ZJ15	ZJ15.24NOV14.P15A5	0	1	1	0.00011012	0.00011012
ZJ15	ZJ15.24NOV14.P15B12	0	0	0	0	0
ZJ15	ZJ15.24NOV14.P15B16	0	2	2	0.00022024	0.00022024
ZJ15	ZJ15.24NOV14.P15B17	0	0	0	0	0
ZJ15	ZJ15.24NOV14.P15B21	0	0	0	0	0
ZJ15	ZJ15.24NOV14.P15B8	0	4	2	0.00044048	0.00022024
ZJ15	ZJ15.24NOV14.P15B9	0	1	1	0.00011012	0.00011012
ZJ15	ZJ15.24NOV14.P15C16	0	2	2	0.00022024	0.00022024
ZJ15	ZJ15.24NOV14.P15C21	0	1	1	0.00011012	0.00011012
ZJ15	ZJ15.24NOV14.P15C8	0	5	5	0.0005506	0.0005506
ZJ15	ZJ15.24NOV14.P15D15	0	5	5	0.0005506	0.0005506
ZJ15	ZJ15.24NOV14.P15D17	0	1	1	0.00011012	0.00011012
ZJ15	ZJ15.24NOV14.P15D18	0	0	0	0	0
ZJ15	ZJ15.24NOV14.P15D19	0	1	1	0.00011012	0.00011012
ZJ15	ZJ15.24NOV14.P15D20	0	1	1	0.00011012	0.00011012
ZJ15	ZJ15.24NOV14.P15D24	0	3	2	0.000330469	0.000220313
ZJ15	ZJ15.24NOV14.P15D3	0	2	2	0.00022024	0.00022024
ZJ15	ZJ15.24NOV14.P15D4	0	0	0	0	0
ZJ15	ZJ15.24NOV14.P15E1	0	0	0	0	0
ZJ15	ZJ15.4NOV2015.P23	345	2	2	0.00022024	0.00022024
ZJ15	ZJ15.4NOV2015.P2K16	345	0	0	0	0
ZJ15	ZJ15.4NOV2015.P2L18	345	2	2	0.00022024	0.00022024
ZJ15	ZJ15.4NOV2015.P2M4	345	1	1	0.00011012	0.00011012
ZJ15	ZJ15.4NOV2015.P2P10	345	0	0	0	0
ZJ15	ZJ15.4NOV2015.P4D13	345	1	1	0.00011012	0.00011012
ZJ15	ZJ15.4NOV2015.P4E17	345	2	2	0.00022024	0.00022024
ZJ15	ZJ15.4NOV2015.P4F18	345	1	1	0.00011012	0.00011012
ZJ15	ZJ15.4NOV2015.P4F23	345	1	1	0.00011012	0.00011012
ZJ15	ZJ15.4NOV2015.P4G18	345	1	1	0.00011012	0.00011012
ZJ15	ZJ15.4NOV2015.P4K2	345	2	2	0.00022024	0.00022024
ZJ15	ZJ15.4NOV2015.P4K21	345	2	1	0.00022024	0.00011012
ZJ15	ZJ15.4NOV2015.P4L17	345	0	0	0	0
ZJ15	ZJ15.4NOV2015.P4L23	345	0	0	0	0
ZJ15	ZJ15.4NOV2015.P4M18	345	2	2	0.00022024	0.00022024
ZJ15	ZJ15.4NOV2015.P4M19	345	1	0	0.00011012	0
ZJ15	ZJ15.4NOV2015.P4M2	345	1	1	0.00011012	0.00011012
ZJ15	ZJ15.4NOV2015.P5K10	345	4	4	0.00044048	0.00044048

## Sheet: Supplement Figure 2
animal	name	dpi	num.muts	num.muts.nA	divergence	divergence.nA
DFK6	DFK6.27JUN17.P7O6	0	2	2	0.00022024	0.00022024
DFK6	DFK6.27JUN17.P7O21	0	1	1	0.00011012	0.00011012
DFK6	DFK6.27JUN17.P7O19	0	1	0	0.00011012	0
DFK6	DFK6.27JUN17.P7O15	0	0	0	0	0
DFK6	DFK6.27JUN17.P7N8	0	0	0	0	0
DFK6	DFK6.27JUN17.P7N6	0	0	0	0	0
DFK6	DFK6.27JUN17.P7N4	0	1	1	0.00011012	0.00011012
DFK6	DFK6.27JUN17.P7N14	0	1	1	0.00011012	0.00011012
DFK6	DFK6.27JUN17.P7N1	0	0	0	0	0
DFK6	DFK6.27JUN17.P7M20	0	0	0	0	0
DFK6	DFK6.27JUN17.P7L17	0	0	0	0	0
DFK6	DFK6.27JUN17.P7L1	0	0	0	0	0
DFK6	DFK6.27JUN17.P7K22	0	1	1	0.00011012	0.00011012
DFK6	DFK6.27JUN17.P7J6	0	1	1	0.00011012	0.00011012
DFK6	DFK6.27JUN17.P7J24	0	0	0	0	0
DFK6	DFK6.27JUN17.P7J13	0	1	0	0.00011012	0
DFK6	DFK6.27JUN17.P7I7	0	1	1	0.00011012	0.00011012
DFK6	DFK6.27JUN17.P7I20	0	0	0	0	0
DFK6	DFK6.27JUN17.P7I18	0	1	1	0.00011012	0.00011012
DFK6	DFK6.27JUN17.P7I12	0	1	1	0.00011012	0.00011012
DFK6	DFK6.14MAR2018.P4E15	260	0	0	0	0
DFK6	DFK6.14MAR2018.P4E13	260	1	1	0.00011012	0.00011012
DFK6	DFK6.14MAR2018.P4D19	260	1	1	0.00011012	0.00011012
DFK6	DFK6.14MAR2018.P4D13	260	0	0	0	0
DFK6	DFK6.14MAR2018.P4D1	260	0	0	0	0
DFK6	DFK6.14MAR2018.P1K9	260	1	1	0.00011012	0.00011012
DFK6	DFK6.14MAR2018.P1K17	260	1	1	0.00011012	0.00011012
DFR6	DFR6.27JUN17.P8F8	0	2	1	0.00022024	0.00011012
DFR6	DFR6.27JUN17.P8F1	0	1	1	0.00011012	0.00011012
DFR6	DFR6.27JUN17.P8E4	0	0	0	0	0
DFR6	DFR6.27JUN17.P8E15	0	0	0	0	0
DFR6	DFR6.27JUN17.P8e14	0	1	0	0.00011012	0
DFR6	DFR6.27JUN17.P8D7	0	0	0	0	0
DFR6	DFR6.27JUN17.P8D24	0	0	0	0	0
DFR6	DFR6.27JUN17.P8D23	0	0	0	0	0
DFR6	DFR6.27JUN17.P8D18	0	0	0	0	0
DFR6	DFR6.27JUN17.P8D15	0	0	0	0	0
DFR6	DFR6.27JUN17.P8D14	0	1	1	0.00011012	0.00011012
DFR6	DFR6.27JUN17.P8D1	0	0	0	0	0
DFR6	DFR6.27JUN17.P8C24	0	0	0	0	0
DFR6	DFR6.27JUN17.P8C18	0	1	1	0.00011012	0.00011012
DFR6	DFR6.27JUN17.P8C15	0	0	0	0	0
DFR6	DFR6.27JUN17.P8B22	0	1	1	0.000110558	0.000110558
DFR6	DFR6.27JUN17.P8B17	0	1	1	0.00011012	0.00011012
DFR6	DFR6.27JUN17.P8A20	0	0	0	0	0
DFR6	DFR6.27JUN17.P8A2	0	1	1	0.00011012	0.00011012
DFR6	DFR6.27JUN17.P8A16	0	0	0	0	0
DFR6	DFR6.27JUN17.P8A14	0	4	4	0.00044238	0.00044238
DFR6	DFR6.14MAR2018.P2C9	260	0	0	0	0
DFR6	DFR6.14MAR2018.P2C19	260	0	0	0	0
DFR6	DFR6.14MAR2018.P2B5	260	0	0	0	0
DFR6	DFR6.14MAR2018.P2B15	260	1	1	0.00011012	0.00011012
DFR6	DFR6.14MAR2018.P2A22	260	0	0	0	0
DFR6	DFR6.14MAR2018.P1D15	260	0	0	0	0
DFR6	DFR6.14MAR2018.P1C5	260	3	3	0.00033036	0.00033036
DG24	DG24.27JUN17.P8M23	0	0	0	0	0
DG24	DG24.27JUN17.P8M21	0	1	1	0.00011012	0.00011012
DG24	DG24.27JUN17.P8M19	0	1	0	0.00011012	0
DG24	DG24.27JUN17.P8M14	0	2	2	0.00022024	0.00022024
DG24	DG24.27JUN17.P8M12	0	1	1	0.00011012	0.00011012
DG24	DG24.27JUN17.P8L9	0	0	0	0	0
DG24	DG24.27JUN17.P8L24	0	0	0	0	0
DG24	DG24.27JUN17.P8L20	0	1	1	0.00011012	0.00011012
DG24	DG24.27JUN17.P8L19	0	1	1	0.00011012	0.00011012
DG24	DG24.27JUN17.P8L18	0	3	3	0.00033036	0.00033036
DG24	DG24.27JUN17.P8K9	0	1	1	0.00011012	0.00011012
DG24	DG24.27JUN17.P8K2	0	1	1	0.00011012	0.00011012
DG24	DG24.27JUN17.P8K17	0	0	0	0	0
DG24	DG24.27JUN17.P8K16	0	1	0	0.00011012	0
DG24	DG24.27JUN17.P8K13	0	0	0	0	0
DG24	DG24.27JUN17.P8K1	0	1	0	0.00011012	0
DG24	DG24.27JUN17.P8J21	0	2	2	0.00022024	0.00022024
DG24	DG24.27JUN17.P8J15	0	0	0	0	0
DG24	DG24.27JUN17.P8I24	0	2	1	0.00022024	0.00011012
DG24	DG24.27JUN17.P8I2	0	0	0	0	0
DG24	DG24.14MAR2018.P4C3	260	2	2	0.00022024	0.00022024
DG24	DG24.14MAR2018.P4C22	260	1	1	0.00011012	0.00011012
DG24	DG24.14MAR2018.P4C20	260	1	1	0.00011012	0.00011012
DG24	DG24.14MAR2018.P4C17	260	1	1	0.00011012	0.00011012
DG24	DG24.14MAR2018.P4C16	260	0	0	0	0
DG24	DG24.14MAR2018.P4B5	260	0	0	0	0
DG24	DG24.14MAR2018.P4B3	260	1	1	0.00011012	0.00011012
DG24	DG24.14MAR2018.P4B24	260	0	0	0	0
DG24	DG24.14MAR2018.P4B21	260	0	0	0	0
DG24	DG24.14MAR2018.P4A23	260	2	1	0.00022024	0.00011012
DG24	DG24.14MAR2018.P4A22	260	0	0	0	0
DG24	DG24.14MAR2018.P4A2	260	1	1	0.00011012	0.00011012
DG24	DG24.14MAR2018.P4A12	260	1	1	0.00011012	0.00011012
DG24	DG24.14MAR2018.P1G21	260	0	0	0	0
GB7V	GB7V.27JUN17.P9F5	0	0	0	0	0
GB7V	GB7V.27JUN17.P9E6	0	1	1	0.00011012	0.00011012
GB7V	GB7V.27JUN17.P9E19	0	0	0	0	0
GB7V	GB7V.27JUN17.P9E16	0	0	0	0	0
GB7V	GB7V.27JUN17.P9D22	0	0	0	0	0
GB7V	GB7V.27JUN17.P9D2	0	1	1	0.000110132	0.000110132
GB7V	GB7V.27JUN17.P9D19	0	0	0	0	0
GB7V	GB7V.27JUN17.P9D14	0	0	0	0	0
GB7V	GB7V.27JUN17.P9D11	0	0	0	0	0
GB7V	GB7V.27JUN17.P9C7	0	0	0	0	0
GB7V	GB7V.27JUN17.P9C2	0	0	0	0	0
GB7V	GB7V.27JUN17.P9C12	0	0	0	0	0
GB7V	GB7V.27JUN17.P9B5	0	1	1	0.00011012	0.00011012
GB7V	GB7V.27JUN17.P9B16	0	1	1	0.00011012	0.00011012
GB7V	GB7V.27JUN17.P9B11	0	0	0	0	0
GB7V	GB7V.27JUN17.P9B1	0	0	0	0	0
GB7V	GB7V.27JUN17.P9A8	0	2	2	0.00022024	0.00022024
GB7V	GB7V.27JUN17.P9A3	0	2	1	0.00022024	0.00011012
GB7V	GB7V.14MAR2018.PTD19	260	0	0	0	0
GB7V	GB7V.14MAR2018.PTD14	260	0	0	0	0
GB7V	GB7V.14MAR2018.PTD1	260	1	1	0.00011012	0.00011012
GB7V	GB7V.14MAR2018.P2K6	260	1	1	0.00011012	0.00011012
GB7V	GB7V.14MAR2018.P2K22	260	0	0	0	0
GB7V	GB7V.14MAR2018.P2K19	260	0	0	0	0
GB7V	GB7V.14MAR2018.P2I8	260	0	0	0	0
GB7V	GB7V.14MAR2018.P2H20	260	1	1	0.00011012	0.00011012
GB7V	GB7V.14MAR2018.P2G24	260	0	0	0	0
GB7V	GB7V.14MAR2018.P2G22	260	1	1	0.00011012	0.00011012
GB7V	GB7V.14MAR2018.P2G13	260	0	0	0	0
GB7V	GB7V.14MAR2018.P1O15	260	0	0	0	0
GB7V	GB7V.14MAR2018.P1N24	260	1	1	0.00011012	0.00011012
GB7V	GB7V.14MAR2018.P1N12	260	2	2	0.00022024	0.00022024
H34G	H34G.27JUN17.P9N7	0	1	1	0.00011012	0.00011012
H34G	H34G.27JUN17.P9N3	0	0	0	0	0
H34G	H34G.27JUN17.P9N19	0	1	1	0.00011012	0.00011012
H34G	H34G.27JUN17.P9N13	0	1	1	0.00011012	0.00011012
H34G	H34G.27JUN17.P9M3	0	0	0	0	0
H34G	H34G.27JUN17.P9M23	0	0	0	0	0
H34G	H34G.27JUN17.P9M18	0	2	2	0.00022024	0.00022024
H34G	H34G.27JUN17.P9M11	0	0	0	0	0
H34G	H34G.27JUN17.P9L21	0	0	0	0	0
H34G	H34G.27JUN17.P9L15	0	2	2	0.00022024	0.00022024
H34G	H34G.27JUN17.P9L13	0	0	0	0	0
H34G	H34G.27JUN17.P9K9	0	0	0	0	0
H34G	H34G.27JUN17.P9K7	0	0	0	0	0
H34G	H34G.27JUN17.P9J9	0	1	1	0.00011012	0.00011012
H34G	H34G.27JUN17.P9J13	0	0	0	0	0
H34G	H34G.27JUN17.P9J10	0	0	0	0	0
H34G	H34G.27JUN17.P9I4	0	1	1	0.00011012	0.00011012
H34G	H34G.27JUN17.P9I21	0	6	1	0.00066072	0.00011012
H34G	H34G.27JUN17.P9I16	0	1	1	0.00011012	0.00011012
H34G	H34G.27JUN17.P9I14	0	0	0	0	0
H34G	H34G.27JUN17.P9I11	0	1	1	0.00011012	0.00011012
H34G	H34G.14MAR2018.PTE9	260	0	0	0	0
H34G	H34G.14MAR2018.PTE5	260	1	1	0.00011012	0.00011012
H34G	H34G.14MAR2018.PTE12	260	0	0	0	0
H34G	H34G.14MAR2018.P2P26	260	2	2	0.00022024	0.00022024
H34G	H34G.14MAR2018.P2O22	260	0	0	0	0
H34G	H34G.14MAR2018.P2O2	260	0	0	0	0
H34G	H34G.14MAR2018.P2O12	260	2	2	0.00022024	0.00022024
H34G	H34G.14MAR2018.P2O10	260	1	0	0.00011012	0
H34G	H34G.14MAR2018.P2O1	260	0	0	0	0
H34G	H34G.14MAR2018.P2N23	260	0	0	0	0
H34G	H34G.14MAR2018.P2N14	260	0	0	0	0
H34G	H34G.14MAR2018.P1C8	260	0	0	0	0
H34G	H34G.14MAR2018.P1B3	260	2	1	0.00022024	0.00011012
H34G	H34G.14MAR2018.P1A11	260	2	2	0.00022024	0.00022024
H34H	H34H.27JUN17.P10H4	0	1	1	0.00011012	0.00011012
H34H	H34H.27JUN17.P10H13	0	0	0	0	0
H34H	H34H.27JUN17.P10H1	0	0	0	0	0
H34H	H34H.27JUN17.P10G18	0	2	2	0.00022024	0.00022024
H34H	H34H.27JUN17.P10F3	0	0	0	0	0
H34H	H34H.27JUN17.P10F23	0	0	0	0	0
H34H	H34H.27JUN17.P10E9	0	0	0	0	0
H34H	H34H.27JUN17.P10E4	0	0	0	0	0
H34H	H34H.27JUN17.P10E20	0	0	0	0	0
H34H	H34H.27JUN17.P10E19	0	1	0	0.00011012	0
H34H	H34H.27JUN17.P10D19	0	0	0	0	0
H34H	H34H.27JUN17.P10C24	0	0	0	0	0
H34H	H34H.27JUN17.P10C20	0	0	0	0	0
H34H	H34H.27JUN17.P10B24	0	1	1	0.00011012	0.00011012
H34H	H34H.27JUN17.P10B23	0	1	1	0.00011012	0.00011012
H34H	H34H.27JUN17.P10B17	0	2	2	0.00022024	0.00022024
H34H	H34H.27JUN17.P10B10	0	2	2	0.00022024	0.00022024
H34H	H34H.27JUN17.P10A23	0	1	1	0.00011012	0.00011012
H34H	H34H.14MAR2018.PTF8	260	0	0	0	0
H34H	H34H.14MAR2018.PTF6	260	0	0	0	0
H34H	H34H.14MAR2018.PTF21	260	1	0	0.00011012	0
H34H	H34H.14MAR2018.P3C6	260	1	1	0.00011012	0.00011012
H34H	H34H.14MAR2018.P3B8	260	0	0	0	0
H34H	H34H.14MAR2018.P3B12	260	0	0	0	0
H34H	H34H.14MAR2018.P1F6	260	2	2	0.00022024	0.00022024
H814	H814.27JUN17.P10K9	0	0	0	0	0
H814	H814.27JUN17.P10K5	0	1	1	0.00011012	0.00011012
H814	H814.27JUN17.P10K4	0	1	0	0.00011012	0
H814	H814.27JUN17.P10K21	0	1	1	0.00011012	0.00011012
H814	H814.27JUN17.P10K2	0	0	0	0	0
H814	H814.27JUN17.P10K17	0	0	0	0	0
H814	H814.27JUN17.P10K14	0	1	1	0.00011012	0.00011012
H814	H814.27JUN17.P10K1	0	0	0	0	0
H814	H814.27JUN17.P10J5	0	2	2	0.00022024	0.00022024
H814	H814.27JUN17.P10J4	0	0	0	0	0
H814	H814.27JUN17.P10J23	0	0	0	0	0
H814	H814.27JUN17.P10J15	0	1	1	0.00011012	0.00011012
H814	H814.27JUN17.P10J13	0	0	0	0	0
H814	H814.27JUN17.P10J11	0	0	0	0	0
H814	H814.27JUN17.P10I8	0	0	0	0	0
H814	H814.27JUN17.P10I7	0	0	0	0	0
H814	H814.27JUN17.P10I6	0	0	0	0	0
H814	H814.27JUN17.P10I5	0	0	0	0	0
H814	H814.27JUN17.P10I4	0	0	0	0	0
H814	H814.27JUN17.P10I3	0	2	1	0.00022024	0.00011012
H814	H814.27JUN17.P10I23	0	0	0	0	0
H814	H814.27JUN17.P10I2	0	1	1	0.00011012	0.00011012
H814	H814.27JUN17.P10I17	0	2	2	0.00022024	0.00022024
H814	H814.14MAR2018.PTG23	260	1	1	0.00011012	0.00011012
H814	H814.14MAR2018.P3K3	260	0	0	0	0
H814	H814.14MAR2018.P3I21	260	0	0	0	0
H814	H814.14MAR2018.P3I14	260	2	2	0.00022024	0.00022024
H814	H814.14MAR2018.P3I11	260	1	1	0.00011012	0.00011012
H814	H814.14MAR2018.P3H8	260	1	1	0.00011012	0.00011012
H814	H814.14MAR2018.P3H6	260	0	0	0	0
H814	H814.14MAR2018.P3H2	260	0	0	0	0
H814	H814.14MAR2018.P3G6	260	0	0	0	0
H814	H814.14MAR2018.P3G3	260	0	0	0	0
H814	H814.14MAR2018.P3F9	260	0	0	0	0
H814	H814.14MAR2018.P3F22	260	1	1	0.00011012	0.00011012
H814	H814.14MAR2018.P3E4	260	0	0	0	0
H814	H814.14MAR2018.P3E18	260	1	0	0.00011012	0
H814	H814.14MAR2018.P1J18	260	0	0	0	0
H814	H814.14MAR2018.P1I2	260	0	0	0	0
H857	H857.27JUN17.P11A23	0	1	0	0.00010694	0
H857	H857.27JUN17.P11E19	0	1	1	0.000110339	0.000110339
H857	H857.27JUN17.P11E18	0	2	0	0.00022024	0
H857	H857.27JUN17.P11E14	0	1	1	0.00011012	0.00011012
H857	H857.27JUN17.P11D3	0	0	0	0	0
H857	H857.27JUN17.P11D24	0	2	2	0.00022024	0.00022024
H857	H857.27JUN17.P11D17	0	1	0	0.00011012	0
H857	H857.27JUN17.P11D14	0	1	1	0.00011012	0.00011012
H857	H857.27JUN17.P11C22	0	0	0	0	0
H857	H857.27JUN17.P11C16	0	0	0	0	0
H857	H857.27JUN17.P11C13	0	0	0	0	0
H857	H857.27JUN17.P11B9	0	0	0	0	0
H857	H857.27JUN17.P11B8	0	1	1	0.00011012	0.00011012
H857	H857.27JUN17.P11B23	0	0	0	0	0
H857	H857.27JUN17.P11B22	0	2	2	0.00022024	0.00022024
H857	H857.27JUN17.P11B20	0	0	0	0	0
H857	H857.27JUN17.P11B16	0	1	1	0.00011012	0.00011012
H857	H857.27JUN17.P11B1	0	2	2	0.00022024	0.00022024
H857	H857.27JUN17.P11A22	0	0	0	0	0
H857	H857.27JUN17.P11A21	0	0	0	0	0
H857	H857.27JUN17.P11A16	0	0	0	0	0
H857	H857.27JUN17.P11A15	0	2	1	0.000220313	0.000110156
H857	H857.14MAR2018.PTH19	260	1	1	0.00011012	0.00011012
H857	H857.14MAR2018.PTH16	260	0	0	0	0
H857	H857.14MAR2018.P3O24	260	0	0	0	0
H857	H857.14MAR2018.P3O21	260	0	0	0	0
H857	H857.14MAR2018.P3N7	260	0	0	0	0
H857	H857.14MAR2018.P3N21	260	0	0	0	0
H857	H857.14MAR2018.P3M23	260	1	1	0.00011012	0.00011012
H857	H857.14MAR2018.P3M21	260	0	0	0	0
H857	H857.14MAR2018.P3M19	260	0	0	0	0
H857	H857.14MAR2018.P1P5	260	1	1	0.00011012	0.00011012
H857	H857.14MAR2018.P1N6	260	0	0	0	0
H859	H859.27JUN17.P11P10	0	2	2	0.00022024	0.00022024
H859	H859.27JUN17.P11N24	0	1	1	0.00011012	0.00011012
H859	H859.27JUN17.P11N22	0	0	0	0	0
H859	H859.27JUN17.P11N21	0	0	0	0	0
H859	H859.27JUN17.P11N1	0	1	1	0.00011012	0.00011012
H859	H859.27JUN17.P11M1	0	0	0	0	0
H859	H859.27JUN17.P11L2	0	0	0	0	0
H859	H859.27JUN17.P11L14	0	1	1	0.00011012	0.00011012
H859	H859.27JUN17.P11K20	0	1	1	0.00011012	0.00011012
H859	H859.27JUN17.P11K2	0	0	0	0	0
H859	H859.27JUN17.P11K13	0	3	3	0.00033036	0.00033036
H859	H859.27JUN17.P11K1	0	0	0	0	0
H859	H859.27JUN17.P11J4	0	1	1	0.00011012	0.00011012
H859	H859.27JUN17.P11J21	0	0	0	0	0
H859	H859.27JUN17.P11J20	0	1	1	0.00011012	0.00011012
H859	H859.27JUN17.P11J15	0	0	0	0	0
H859	H859.14MAR2018.PTI21	260	0	0	0	0
H859	H859.14MAR2018.P4L5	260	0	0	0	0
H859	H859.14MAR2018.P4K7	260	1	1	0.00011012	0.00011012
H859	H859.14MAR2018.P4K2	260	0	0	0	0
H859	H859.14MAR2018.P4J8	260	0	0	0	0
H859	H859.14MAR2018.P4J2	260	0	0	0	0
H859	H859.14MAR2018.P4J10	260	0	0	0	0
H859	H859.14MAR2018.P4H22	260	1	0	0.00011012	0
H859	H859.14MAR2018.P4H16	260	0	0	0	0
H859	H859.14MAR2018.P4G14	260	1	1	0.00011012	0.00011012
H859	H859.14MAR2018.P1C3	260	0	0	0	0
H859	H859.14MAR2018.P1A7	260	0	0	0	0
H859	H859.14MAR2018.P1A18	260	2	2	0.00022024	0.00022024
H859	H859.14MAR2018.P1A17	260	0	0	0	0
H859	H859.14MAR2018.P1A14	260	0	0	0	0
H860	H860.27JUN17.P5F15	0	0	0	0	0
H860	H860.27JUN17.P5F13	0	1	1	0.00011012	0.00011012
H860	H860.27JUN17.P5E9	0	0	0	0	0
H860	H860.27JUN17.P5E6	0	0	0	0	0
H860	H860.27JUN17.P5E22	0	0	0	0	0
H860	H860.27JUN17.P2E6	0	0	0	0	0
H860	H860.27JUN17.P12H21	0	0	0	0	0
H860	H860.27JUN17.P12H19	0	1	1	0.00011012	0.00011012
H860	H860.27JUN17.P12H18	0	0	0	0	0
H860	H860.27JUN17.P12G1	0	1	0	0.00011012	0
H860	H860.27JUN17.P12F19	0	1	1	0.00011012	0.00011012
H860	H860.27JUN17.P12E5	0	0	0	0	0
H860	H860.27JUN17.P12E18	0	0	0	0	0
H860	H860.27JUN17.P12E17	0	2	2	0.00022024	0.00022024
H860	H860.27JUN17.P12D21	0	1	1	0.00011012	0.00011012
H860	H860.27JUN17.P12D19	0	0	0	0	0
H860	H860.27JUN17.P12C21	0	1	0	0.00010879	0
H860	H860.27JUN17.P12B20	0	0	0	0	0
H860	H860.27JUN17.P12B11	0	0	0	0	0
H860	H860.27JUN17.P12A23	0	1	1	0.00011012	0.00011012
H860	H860.14MAR2018.PTJ2	260	2	1	0.00022024	0.00011012
H860	H860.14MAR2018.PTJ17	260	1	1	0.00011012	0.00011012
H860	H860.14MAR2018.PTJ1	260	2	1	0.00022024	0.00011012
H860	H860.14MAR2018.P4P19	260	1	1	0.00011012	0.00011012
H860	H860.14MAR2018.P4P18	260	0	0	0	0
H860	H860.14MAR2018.P4P14	260	1	0	0.00011012	0
H860	H860.14MAR2018.P4O2	260	0	0	0	0
H860	H860.14MAR2018.P4O18	260	1	1	0.00011012	0.00011012
H860	H860.14MAR2018.P4N10	260	1	0	0.00011012	0
H860	H860.14MAR2018.P1H24	260	0	0	0	0
H860	H860.14MAR2018.P1G8	260	0	0	0	0
H860	H860.14MAR2018.P1G24	260	0	0	0	0
H860	H860.14MAR2018.P1E21	260	0	0	0	0
ZL29	ZL29.27JUN17.P12L9	0	2	1	0.00022024	0.00011012
ZL29	ZL29.27JUN17.P12L7	0	0	0	0	0
ZL29	ZL29.27JUN17.P12L2	0	0	0	0	0
ZL29	ZL29.27JUN17.P12L17	0	2	2	0.00022024	0.00022024
ZL29	ZL29.27JUN17.P12L15	0	0	0	0	0
ZL29	ZL29.27JUN17.P12L1	0	1	1	0.00011012	0.00011012
ZL29	ZL29.27JUN17.P12K24	0	1	1	0.00011012	0.00011012
ZL29	ZL29.27JUN17.P12K23	0	1	1	0.00011012	0.00011012
ZL29	ZL29.27JUN17.P12K13	0	1	1	0.00011012	0.00011012
ZL29	ZL29.27JUN17.P12J3	0	1	0	0.00011012	0
ZL29	ZL29.27JUN17.P12J23	0	0	0	0	0
ZL29	ZL29.27JUN17.P12J20	0	1	0	0.00011012	0
ZL29	ZL29.27JUN17.P12J12	0	2	2	0.00022024	0.00022024
ZL29	ZL29.27JUN17.P12J11	0	0	0	0	0
ZL29	ZL29.27JUN17.P12J1	0	0	0	0	0
ZL29	ZL29.27JUN17.P12I3	0	0	0	0	0
ZL29	ZL29.27JUN17.P12I21	0	1	1	0.000109577	0.000109577
ZL29	ZL29.27JUN17.P12I20	0	0	0	0	0
ZL29	ZL29.14MAR2018.PTK22	260	1	1	0.00011012	0.00011012
ZL29	ZL29.14MAR2018.PTK13	260	1	1	0.00011012	0.00011012
ZL29	ZL29.14MAR2018.PTK10	260	1	0	0.00011012	0
ZL29	ZL29.14MAR2018.P5I17	260	0	0	0	0
ZL29	ZL29.14MAR2018.P5E5	260	0	0	0	0
ZL29	ZL29.14MAR2018.P5E3	260	1	1	0.00011012	0.00011012
ZL29	ZL29.14MAR2018.P5D8	260	1	1	0.00011012	0.00011012
ZL29	ZL29.14MAR2018.P5D21	260	0	0	0	0
ZL29	ZL29.14MAR2018.P5D19	260	0	0	0	0
ZL29	ZL29.14MAR2018.P5B18	260	2	2	0.00022024	0.00022024
ZL29	ZL29.14MAR2018.P5B12	260	1	0	0.00011012	0
ZL29	ZL29.14MAR2018.P5B10	260	1	1	0.00011012	0.00011012
ZL29	ZL29.14MAR2018.P5A17	260	3	1	0.00033036	0.00011012
ZL29	ZL29.14MAR2018.P5A1	260	1	1	0.00011012	0.00011012
ZL29	ZL29.14MAR2018.P1L20	260	2	2	0.00022024	0.00022024
ZL29	ZL29.14MAR2018.P1L19	260	2	1	0.00022024	0.00011012
ZL29	ZL29.14MAR2018.P1K20	260	2	2	0.00022024	0.00022024
ZL29	ZL29.14MAR2018.P1J13	260	0	0	0	0
ZL29	ZL29.14MAR2018.P1I4	260	0	0	0	0
ZL29	ZL29.14MAR2018.P1I22	260	0	0	0	0
ZL29	ZL29.14MAR2018.P1I19	260	1	1	0.00011012	0.00011012
ZL29	ZL29.14MAR2018.P1I15	260	0	0	0	0
ZM16	ZM16.27JUN17.P7H22	0	0	0	0	0
ZM16	ZM16.27JUN17.P7G24	0	0	0	0	0
ZM16	ZM16.27JUN17.P7F24	0	2	2	0.00022024	0.00022024
ZM16	ZM16.27JUN17.P7F13	0	0	0	0	0
ZM16	ZM16.27JUN17.P7F10	0	2	2	0.00022024	0.00022024
ZM16	ZM16.27JUN17.P7F1	0	0	0	0	0
ZM16	ZM16.27JUN17.P7E21	0	1	1	0.00011012	0.00011012
ZM16	ZM16.27JUN17.P7E20	0	1	1	0.00011012	0.00011012
ZM16	ZM16.27JUN17.P7E11	0	0	0	0	0
ZM16	ZM16.27JUN17.P7D2	0	1	1	0.00011012	0.00011012
ZM16	ZM16.27JUN17.P7C17	0	0	0	0	0
ZM16	ZM16.27JUN17.P7C12	0	2	2	0.00022024	0.00022024
ZM16	ZM16.27JUN17.P7B14	0	0	0	0	0
ZM16	ZM16.27JUN17.P7B13	0	0	0	0	0
ZM16	ZM16.27JUN17.P7B11	0	0	0	0	0
ZM16	ZM16.27JUN17.P7A24	0	0	0	0	0
ZM16	ZM16.27JUN17.P7A20	0	0	0	0	0
ZM16	ZM16.27JUN17.P7A15	0	2	2	0.00022024	0.00022024
ZM16	ZM16.14MAR2018.P5P1	260	0	0	0	0
ZM16	ZM16.14MAR2018.P5O22	260	1	1	0.00011012	0.00011012
ZM16	ZM16.14MAR2018.P5N13	260	1	1	0.00011012	0.00011012
ZM16	ZM16.14MAR2018.P5M12	260	3	3	0.00033036	0.00033036
ZM16	ZM16.14MAR2018.P5M11	260	1	1	0.00011012	0.00011012
ZM16	ZM16.14MAR2018.P1P17	260	1	1	0.00011012	0.00011012
ZM16	ZM16.14MAR2018.P1N16	260	0	0	0	0
ZM16	ZM16.14MAR2018.P1M9	260	0	0	0	0

## Sheet: Figure4
animal	name	dpi	tissue	num.muts	num.muts.nA	divergence	divergence.nA
A12V162	A12V162.CP.DNA.06MAR19.P1B21	0	PBMC	0	0	0	0
A12V162	A12V162.CP.DNA.06MAR19.P3A14	0	PBMC	3	2	0.000331822	0.000221214
A12V162	A12V162.CP.DNA.06MAR19.P1B19	0	PBMC	0	0	0	0
A12V162	A12V162.CP.DNA.06MAR19.P1A19	0	PBMC	0	0	0	0
A12V162	A12V162.CP.DNA.06MAR19.P1E4	0	PBMC	0	0	0	0
A12V162	A12V162.CP.DNA.06MAR19.P1G4	0	PBMC	0	0	0	0
A12V162	A12V162.CP.DNA.06MAR19.P1J12	0	PBMC	0	0	0	0
A12V162	A12V162.CP.DNA.06MAR19.P1K10	0	PBMC	0	0	0	0
A12V162	A12V162.CP.DNA.06MAR19.P1N9	0	PBMC	0	0	0	0
A12V162	A12V162.CP.DNA.06MAR19.P3L21	0	PBMC	0	0	0	0
A12V162	A12V162.CP.DNA.06MAR19.P3C5	0	PBMC	0	0	0	0
A12V162	A12V162.CP.DNA.06MAR19.P1O14	0	PBMC	0	0	0	0
A12V162	A12V162.CP.DNA.06MAR19.P1P7	0	PBMC	0	0	0	0
A12V162	A12V162.CP.DNA.06MAR19.P3C4	0	PBMC	0	0	0	0
A12V162	A12V162.CP.DNA.06MAR19.P3E13	0	PBMC	0	0	0	0
A12V162	A12V162.CP.DNA.06MAR19.P3F9	0	PBMC	0	0	0	0
A12V162	A12V162.CP.DNA.06MAR19.P3H2	0	PBMC	0	0	0	0
A12V162	A12V162.CP.DNA.06MAR19.P3L4	0	PBMC	0	0	0	0
A12V162	A12V162.CP.DNA.06MAR19.P1D15	0	PBMC	0	0	0	0
A12V162	A12V162.CP.DNA.06MAR19.P1D16	0	PBMC	0	0	0	0
A12V162	A12V162.CP.DNA.06MAR19.P1N4	0	PBMC	0	0	0	0
A12V162	A12V162.CP.DNA.06MAR19.P3I4	0	PBMC	0	0	0	0
A12V162	A12V162.CP.DNA.06MAR19.P1L24	0	PBMC	0	0	0	0
A12V162	A12V162.CP.DNA.06MAR19.P1P24	0	PBMC	0	0	0	0
A12V162	A12V162.CP.DNA.06MAR19.P1I18	0	PBMC	0	0	0	0
A12V162	A12V162.CP.DNA.06MAR19.P1J16	0	PBMC	0	0	0	0
A12V162	A12V162.CP.DNA.06MAR19.P1J5	0	PBMC	0	0	0	0
A12V162	A12V162.CP.DNA.06MAR19.P1J9	0	PBMC	0	0	0	0
A12V162	A12V162.CP.DNA.06MAR19.P3I20	0	PBMC	0	0	0	0
A12V162	A12V162.CP.DNA.06MAR19.P1O4	0	PBMC	0	0	0	0
A12V162	A12V162.CP.DNA.06MAR19.P3C20	0	PBMC	0	0	0	0
A12V162	A12V162.CP.DNA.06MAR19.P3K11	0	PBMC	0	0	0	0
A12V162	A12V162.CP.DNA.06MAR19.P1D18	0	PBMC	0	0	0	0
A12V162	A12V162.CP.DNA.06MAR19.P3B5	0	PBMC	0	0	0	0
A12V162	A12V162.CP.DNA.06MAR19.P3J3	0	PBMC	0	0	0	0
A12V162	A12V162.CP.DNA.06MAR19.P3M12	0	PBMC	0	0	0	0
A12V162	A12V162.CP.DNA.06MAR19.P1I1	0	PBMC	0	0	0	0
A12V162	A12V162.CP.DNA.06MAR19.P1L23	0	PBMC	0	0	0	0
A12V162	A12V162.CP.DNA.06MAR19.P1C13	0	PBMC	0	0	0	0
A12V162	A12V162.CP.DNA.06MAR19.P3C21	0	PBMC	0	0	0	0
A12V162	A12V162.CP.DNA.06MAR19.P3F13	0	PBMC	0	0	0	0
A12V162	A12V162.CP.DNA.06MAR19.P3C2	0	PBMC	0	0	0	0
A12V162	A12V162.CP.DNA.06MAR19.P1D12	0	PBMC	0	0	0	0
A12V162	A12V162.CP.DNA.06MAR19.P1M22	0	PBMC	2	1	0.000221214	0.000110607
A12V162	A12V162.CP.DNA.06MAR19.P1A7	0	PBMC	1	1	0.000110607	0.000110607
A12V162	A12V162.CP.DNA.06MAR19.P1I5	0	PBMC	1	1	0.000110607	0.000110607
A12V162	A12V162.CP.DNA.06MAR19.P3H9	0	PBMC	1	1	0.000110607	0.000110607
A12V162	A12V162.CP.DNA.06MAR19.P1B8	0	PBMC	1	1	0.000110607	0.000110607
A12V162	A12V162.CP.DNA.06MAR19.P1M17	0	PBMC	1	1	0.000110607	0.000110607
A12V162	A12V162.CP.DNA.06MAR19.P1E15	0	PBMC	1	1	0.000110607	0.000110607
A12V162	A12V162.CP.DNA.06MAR19.P1N22	0	PBMC	1	1	0.000110607	0.000110607
A12V162	A12V162.CP.DNA.06MAR19.P3K4	0	PBMC	1	0	0.000110607	0
A12V162	A12V162.CP.DNA.06MAR19.P3I16	0	PBMC	1	1	0.000110607	0.000110607
A12V162	A12V162.CP.DNA.06MAR19.P1D14	0	PBMC	1	1	0.000110607	0.000110607
A12V162	A12V162.CP.DNA.06MAR19.P1B4	0	PBMC	1	1	0.000110607	0.000110607
A12V162	A12V162.CP.DNA.06MAR19.P3E14	0	PBMC	1	1	0.000110607	0.000110607
A12V162	A12V162.CP.DNA.06MAR19.P1B23	0	PBMC	1	0	0.000110607	0
A12V162	A12V162.CP.DNA.06MAR19.P1N10	0	PBMC	1	1	0.000110607	0.000110607
A12V162	A12V162.CP.DNA.06MAR19.P3B20	0	PBMC	1	1	0.000110607	0.000110607
A12V162	A12V162.CP.DNA.06MAR19.P1F7	0	PBMC	1	1	0.000110607	0.000110607
A12V162	A12V162.CP.DNA.06MAR19.P1N19	0	PBMC	1	0	0.000110607	0
A12V162	A12V162.CP.DNA.06MAR19.P1H1	0	PBMC	1	1	0.000110607	0.000110607
A12V162	A12V162.CP.DNA.06MAR19.P1B9	0	PBMC	1	1	0.000110607	0.000110607
A12V162	A12V162.CP.DNA.06MAR19.P3L18	0	PBMC	2	1	0.000221214	0.000110607
A12V162	A12V162.CP.DNA.06MAR19.P1M8	0	PBMC	2	2	0.000221214	0.000221214
A12V162	A12V162.CP.DNA.06MAR19.P1N1	0	PBMC	2	2	0.000221214	0.000221214
A12V162	A12V162.CP.DNA.06MAR19.P1B10	0	PBMC	2	2	0.000221214	0.000221214
A12V162	A12V162.CP.DNA.06MAR19.P1D9	0	PBMC	4	4	0.000442429	0.000442429
A12V162	A12V162.CP.DNA.06MAR19.P1B11	0	PBMC	4	4	0.000442429	0.000442429
A12V162	A12V162.LNBX_A.17FEB21.P11C1	714	LN	0	0	0	0
A12V162	A12V162.LNBX_A.17FEB21.P11C15	714	LN	0	0	0	0
A12V162	A12V162.LNBX_A.17FEB21.P11C3	714	LN	0	0	0	0
A12V162	A12V162.LNBX_A.17FEB21.P11C4	714	LN	0	0	0	0
A12V162	A12V162.LNBX_A.17FEB21.P11c5	714	LN	0	0	0	0
A12V162	A12V162.LNBX_A.17FEB21.P11D13	714	LN	0	0	0	0
A12V162	A12V162.LNBX_A.17FEB21.P11D23	714	LN	0	0	0	0
A12V162	A12V162.LNBX_A.17FEB21.P11D24	714	LN	0	0	0	0
A12V162	A12V162.LNBX_A.17FEB21.P11D3	714	LN	0	0	0	0
A12V162	A12V162.LNX_B.17FEB21.P8A16	714	LN	0	0	0	0
A12V162	A12V162.LNX_B.17FEB21.P8B11	714	LN	0	0	0	0
A12V162	A12V162.LNBX_A.17FEB21.P11C24	714	LN	0	0	0	0
A12V162	A12V162.LNX_B.17FEB21.P8B21	714	LN	0	0	0	0
A12V162	A12V162.LNX_B.17FEB21.P8B23	714	LN	0	0	0	0
A12V162	A12V162.LNX_B.17FEB21.P8C17	714	LN	0	0	0	0
A12V162	A12V162.LNX_B.17FEB21.P8C18	714	LN	0	0	0	0
A12V162	A12V162.LNX_B.17FEB21.P8C20	714	LN	0	0	0	0
A12V162	A12V162.LNX_B.17FEB21.P8C8	714	LN	0	0	0	0
A12V162	A12V162.LNX_B.17FEB21.P8D1	714	LN	0	0	0	0
A12V162	A12V162.LNX_B.17FEB21.P8D15	714	LN	0	0	0	0
A12V162	A12V162.LNX_B.17FEB21.P8E7	714	LN	0	0	0	0
A12V162	A12V162.LNBOX_C.17FEB21.P11I14	714	LN	0	0	0	0
A12V162	A12V162.LNBOX_C.17FEB21.P11I15	714	LN	0	0	0	0
A12V162	A12V162.LNBOX_C.17FEB21.P11I22	714	LN	0	0	0	0
A12V162	A12V162.LNBOX_C.17FEB21.P11I8	714	LN	0	0	0	0
A12V162	A12V162.LNBOX_C.17FEB21.P11J11	714	LN	0	0	0	0
A12V162	A12V162.LNBOX_C.17FEB21.P11J17	714	LN	0	0	0	0
A12V162	A12V162.LNBOX_C.17FEB21.P11K22	714	LN	0	0	0	0
A12V162	A12V162.LNBOX_C.17FEB21.P11K23	714	LN	0	0	0	0
A12V162	A12V162.LNBOX_C.17FEB21.P11L14	714	LN	0	0	0	0
A12V162	A12V162.LNBOX_C.17FEB21.P11L18	714	LN	0	0	0	0
A12V162	A12V162.LNBOX_C.17FEB21.P11L19	714	LN	0	0	0	0
A12V162	A12V162.LNBOX_C.17FEB21.P11M15	714	LN	0	0	0	0
A12V162	A12V162.MES_A.17FEB21.P6B22	714	MES	0	0	0	0
A12V162	A12V162.MES_A.17FEB21.P6C18	714	MES	0	0	0	0
A12V162	A12V162.MES_A.17FEB21.P6C5	714	MES	0	0	0	0
A12V162	A12V162.MES_A.17FEB21.P6D15	714	MES	0	0	0	0
A12V162	A12V162.MES_A.17FEB21.P6E15	714	MES	0	0	0	0
A12V162	A12V162.MES_B.17FEB21.P6I14	714	MES	0	0	0	0
A12V162	A12V162.MES_B.17FEB21.P6I22	714	MES	0	0	0	0
A12V162	A12V162.MES_B.17FEB21.P6I3	714	MES	0	0	0	0
A12V162	A12V162.MES_B.17FEB21.P6I7	714	MES	0	0	0	0
A12V162	A12V162.MES_B.17FEB21.P6J13	714	MES	0	0	0	0
A12V162	A12V162.MES_B.17FEB21.P6J3	714	MES	0	0	0	0
A12V162	A12V162.MES_B.17FEB21.P6J6	714	MES	0	0	0	0
A12V162	A12V162.MES_B.17FEB21.P6K2	714	MES	0	0	0	0
A12V162	A12V162.MES_B.17FEB21.P6K20	714	MES	0	0	0	0
A12V162	A12V162.MES_B.17FEB21.P6K24	714	MES	0	0	0	0
A12V162	A12V162.MES_B.17FEB21.P6K4	714	MES	0	0	0	0
A12V162	A12V162.MES_B.17FEB21.P6L18	714	MES	0	0	0	0
A12V162	A12V162.MES_C.17FEB21.P7A1	714	MES	0	0	0	0
A12V162	A12V162.MES_C.17FEB21.P7A3	714	MES	0	0	0	0
A12V162	A12V162.MES_C.17FEB21.P7A5	714	MES	0	0	0	0
A12V162	A12V162.MES_C.17FEB21.P7C16	714	MES	0	0	0	0
A12V162	A12V162.MES_C.17FEB21.P7C17	714	MES	0	0	0	0
A12V162	A12V162.MES_C.17FEB21.P7D17	714	MES	0	0	0	0
A12V162	A12V162.MES_C.17FEB21.P7E10	714	MES	0	0	0	0
A12V162	A12V162.MES_C.17FEB21.P7E17	714	MES	0	0	0	0
A12V162	A12V162.MES_C.17FEB21.P7F17	714	MES	0	0	0	0
A12V162	A12V162.MES_C.17FEB21.P7G20	714	MES	0	0	0	0
A12V162	A12V162.MES_C.17FEB21.P7H12	714	MES	0	0	0	0
A12V162	A12V162.LNBX_A.17FEB21.P11a14	714	LN	1	1	0.000110607	0.000110607
A12V162	A12V162.LNBX_A.17FEB21.P11a21	714	LN	1	1	0.000110607	0.000110607
A12V162	A12V162.LNBX_A.17FEB21.P11b16	714	LN	1	1	0.000110607	0.000110607
A12V162	A12V162.LNBX_A.17FEB21.P11b17	714	LN	1	0	0.000110607	0
A12V162	A12V162.LNBX_A.17FEB21.P11b22	714	LN	1	0	0.000110607	0
A12V162	A12V162.LNBX_A.17FEB21.P11B24	714	LN	1	0	0.000110607	0
A12V162	A12V162.LNBX_A.17FEB21.P11C19	714	LN	1	1	0.000110607	0.000110607
A12V162	A12V162.LNBX_A.17FEB21.P11D1	714	LN	1	1	0.000110607	0.000110607
A12V162	A12V162.LNBX_A.17FEB21.P11D12	714	LN	1	1	0.000110607	0.000110607
A12V162	A12V162.LNBX_A.17FEB21.P11D22	714	LN	1	1	0.000110607	0.000110607
A12V162	A12V162.LNBX_A.17FEB21.P11E1	714	LN	1	1	0.000110607	0.000110607
A12V162	A12V162.LNX_B.17FEB21.P8A19	714	LN	1	0	0.000110607	0
A12V162	A12V162.LNX_B.17FEB21.P8B1	714	LN	1	1	0.000110607	0.000110607
A12V162	A12V162.LNX_B.17FEB21.P8C1	714	LN	1	0	0.000110607	0
A12V162	A12V162.LNX_B.17FEB21.P8C7	714	LN	1	1	0.000110607	0.000110607
A12V162	A12V162.LNX_B.17FEB21.P8D16	714	LN	1	1	0.000110607	0.000110607
A12V162	A12V162.LNX_B.17FEB21.P8D22	714	LN	1	1	0.000110607	0.000110607
A12V162	A12V162.LNBOX_C.17FEB21.P11I12	714	LN	1	1	0.000110607	0.000110607
A12V162	A12V162.LNBOX_C.17FEB21.P11I21	714	LN	1	1	0.000110607	0.000110607
A12V162	A12V162.LNBOX_C.17FEB21.P11J15	714	LN	1	1	0.000110607	0.000110607
A12V162	A12V162.LNBOX_C.17FEB21.P11K16	714	LN	1	1	0.000110607	0.000110607
A12V162	A12V162.MES_A.17FEB21.P6A19	714	MES	1	0	0.000110607	0
A12V162	A12V162.MES_A.17FEB21.P6B20	714	MES	1	1	0.000110607	0.000110607
A12V162	A12V162.MES_A.17FEB21.P6C13	714	MES	1	1	0.000110607	0.000110607
A12V162	A12V162.MES_A.17FEB21.P6D13	714	MES	1	1	0.000110607	0.000110607
A12V162	A12V162.MES_A.17FEB21.P6E2	714	MES	1	1	0.000110607	0.000110607
A12V162	A12V162.MES_B.17FEB21.P6I10	714	MES	1	1	0.000110607	0.000110607
A12V162	A12V162.MES_B.17FEB21.P6J2	714	MES	1	0	0.000110607	0
A12V162	A12V162.MES_B.17FEB21.P6K17	714	MES	1	1	0.000110607	0.000110607
A12V162	A12V162.MES_B.17FEB21.P6L3	714	MES	1	1	0.000110607	0.000110607
A12V162	A12V162.MES_B.17FEB21.P6M1	714	MES	1	1	0.000110607	0.000110607
A12V162	A12V162.MES_C.17FEB21.P7A23	714	MES	1	1	0.000110607	0.000110607
A12V162	A12V162.MES_C.17FEB21.P7B1	714	MES	1	0	0.000110607	0
A12V162	A12V162.MES_C.17FEB21.P7E12	714	MES	1	1	0.000110607	0.000110607
A12V162	A12V162.MES_C.17FEB21.P7E15	714	MES	1	1	0.000110607	0.000110607
A12V162	A12V162.LNBX_A.17FEB21.P11a4	714	LN	1	1	0.000110607	0.000110607
A12V162	A12V162.LNBX_A.17FEB21.P11B4	714	LN	2	1	0.000221214	0.000110607
A12V162	A12V162.LNX_B.17FEB21.P8D21	714	LN	2	2	0.000221214	0.000221214
A12V162	A12V162.LNX_B.17FEB21.P8E12	714	LN	1	1	0.000110607	0.000110607
A12V162	A12V162.MES_A.17FEB21.P6A23	714	MES	1	1	0.000110607	0.000110607
A12V162	A12V162.MES_A.17FEB21.P6A3	714	MES	2	1	0.000221214	0.000110607
A12V162	A12V162.MES_A.17FEB21.P6B11	714	MES	2	2	0.000221214	0.000221214
A12V162	A12V162.MES_B.17FEB21.P6J1	714	MES	2	2	0.000221214	0.000221214
A12V162	A12V162.MES_B.17FEB21.P6M3	714	MES	1	1	0.000110607	0.000110607
A12V162	A12V162.MES_C.17FEB21.P7B5	714	MES	2	2	0.000221214	0.000221214
A12V162	A12V162.LNBOX_C.17FEB21.P11L16	714	LN	2	2	0.000221214	0.000221214
A12V162	A12V162.LNBOX_C.17FEB21.P11M14	714	LN	2	1	0.000221214	0.000110607
A12V162	A12V162.LNBX_A.17FEB21.P11a10	714	LN	1	1	0.000110461	0.000110461
A12V162	A12V162.MES_C.17FEB21.P7C5	714	MES	6	1	0.000663643	0.000110607
A12V162	A12V162.LNBOX_C.17FEB21.P11L20	714	LN	0	0	0	0
A12V162	A12V162.DNA_21Apr22.P9M11	1142	PBMC	7	2	0.000774251	0.000221214
A12V162	A12V162.DNA_21Apr22.P3E11	1142	PBMC	0	0	0	0
A12V162	A12V162.DNA_21Apr22.P3F18	1142	PBMC	1	1	0.000110607	0.000110607
A12V162	A12V162.DNA_21Apr22.P3B4	1142	PBMC	1	1	0.000110607	0.000110607
A12V162	A12V162.DNA_21Apr22.P9G8	1142	PBMC	1	1	0.000110607	0.000110607
A12V162	A12V162.DNA_21Apr22.P3B12	1142	PBMC	0	0	0	0
A12V162	A12V162.DNA_21Apr22.P3J2	1142	PBMC	1	1	0.000110607	0.000110607
A12V162	A12V162.DNA_21Apr22.P3M6	1142	PBMC	0	0	0	0
A12V162	A12V162.DNA_21Apr22.P3A8	1142	PBMC	1	1	0.000110607	0.000110607
A12V162	A12V162.DNA_21Apr22.P3G9	1142	PBMC	0	0	0	0
A12V162	A12V162.DNA_21Apr22.P9A17	1142	PBMC	0	0	0	0
A12V162	A12V162.DNA_21Apr22.P3P19	1142	PBMC	1	1	0.000110607	0.000110607
A12V162	A12V162.DNA_21Apr22.P3I14	1142	PBMC	0	0	0	0
A12V162	A12V162.DNA_21Apr22.P3E23	1142	PBMC	2	2	0.000221214	0.000221214
A12V162	A12V162.DNA_21Apr22.P8A7	1142	PBMC	1	1	0.000110607	0.000110607
A12V162	A12V162.DNA_21Apr22.P9A10	1142	PBMC	1	0	0.000110607	0
A12V162	A12V162.DNA_21Apr22.P3C6	1142	PBMC	0	0	0	0
A12V162	A12V162.DNA_21Apr22.P3J18	1142	PBMC	0	0	0	0
A12V162	A12V162.DNA_21Apr22.P3E4	1142	PBMC	1	1	0.000110607	0.000110607
A12V162	A12V162.DNA_21Apr22.P9F17	1142	PBMC	1	1	0.000110607	0.000110607
A12V162	A12V162.DNA_21Apr22.P1A8	1142	PBMC	0	0	0	0
A12V162	A12V162.DNA_21Apr22.P9J5	1142	PBMC	2	2	0.000221214	0.000221214
A12V162	A12V162.DNA_21Apr22.P9I17	1142	PBMC	0	0	0	0
A12V162	A12V162.DNA_21Apr22.P8A5	1142	PBMC	2	2	0.000221214	0.000221214
DW93	DW93.CP.DNA.06MAR19.P4E1	0	PBMC	3	3	0.000331822	0.000331822
DW93	DW93.CP.DNA.06MAR19.P4A11	0	PBMC	0	0	0	0
DW93	DW93.CP.DNA.06MAR19.P4D9	0	PBMC	0	0	0	0
DW93	DW93.CP.DNA.06MAR19.P4F19	0	PBMC	0	0	0	0
DW93	DW93.CP.DNA.06MAR19.P3G14	0	PBMC	0	0	0	0
DW93	DW93.CP.DNA.06MAR19.P3E3	0	PBMC	0	0	0	0
DW93	DW93.CP.DNA.06MAR19.P3A2	0	PBMC	0	0	0	0
DW93	DW93.CP.DNA.06MAR19.P3A8	0	PBMC	0	0	0	0
DW93	DW93.CP.DNA.06MAR19.P3C11	0	PBMC	0	0	0	0
DW93	DW93.CP.DNA.06MAR19.P3C12	0	PBMC	0	0	0	0
DW93	DW93.CP.DNA.06MAR19.P3D16	0	PBMC	0	0	0	0
DW93	DW93.CP.DNA.06MAR19.P3E14	0	PBMC	0	0	0	0
DW93	DW93.CP.DNA.06MAR19.P3K13	0	PBMC	0	0	0	0
DW93	DW93.CP.DNA.06MAR19.P3M12	0	PBMC	0	0	0	0
DW93	DW93.CP.DNA.06MAR19.P3M16	0	PBMC	0	0	0	0
DW93	DW93.CP.DNA.06MAR19.P3M5	0	PBMC	0	0	0	0
DW93	DW93.CP.DNA.06MAR19.P4D23	0	PBMC	0	0	0	0
DW93	DW93.CP.DNA.06MAR19.P4H12	0	PBMC	0	0	0	0
DW93	DW93.CP.DNA.06MAR19.P3O11	0	PBMC	0	0	0	0
DW93	DW93.CP.DNA.06MAR19.P3O24	0	PBMC	0	0	0	0
DW93	DW93.CP.DNA.06MAR19.P3O3	0	PBMC	0	0	0	0
DW93	DW93.CP.DNA.06MAR19.P4A10	0	PBMC	0	0	0	0
DW93	DW93.CP.DNA.06MAR19.P4A19	0	PBMC	0	0	0	0
DW93	DW93.CP.DNA.06MAR19.P4A23	0	PBMC	0	0	0	0
DW93	DW93.CP.DNA.06MAR19.P4A6	0	PBMC	0	0	0	0
DW93	DW93.CP.DNA.06MAR19.P4B18	0	PBMC	0	0	0	0
DW93	DW93.CP.DNA.06MAR19.P4C24	0	PBMC	0	0	0	0
DW93	DW93.CP.DNA.06MAR19.P4D3	0	PBMC	0	0	0	0
DW93	DW93.CP.DNA.06MAR19.P4E18	0	PBMC	0	0	0	0
DW93	DW93.CP.DNA.06MAR19.P4E22	0	PBMC	0	0	0	0
DW93	DW93.CP.DNA.06MAR19.P4F2	0	PBMC	0	0	0	0
DW93	DW93.CP.DNA.06MAR19.P4F4	0	PBMC	0	0	0	0
DW93	DW93.CP.DNA.06MAR19.P4G10	0	PBMC	0	0	0	0
DW93	DW93.CP.DNA.06MAR19.P4G17	0	PBMC	0	0	0	0
DW93	DW93.CP.DNA.06MAR19.P4H10	0	PBMC	0	0	0	0
DW93	DW93.CP.DNA.06MAR19.P4G19	0	PBMC	0	0	0	0
DW93	DW93.CP.DNA.06MAR19.P3C22	0	PBMC	0	0	0	0
DW93	DW93.CP.DNA.06MAR19.P3N22	0	PBMC	0	0	0	0
DW93	DW93.CP.DNA.06MAR19.P4F7	0	PBMC	0	0	0	0
DW93	DW93.CP.DNA.06MAR19.P4H6	0	PBMC	0	0	0	0
DW93	DW93.CP.DNA.06MAR19.P3A14	0	PBMC	0	0	0	0
DW93	DW93.CP.DNA.06MAR19.P3G4	0	PBMC	0	0	0	0
DW93	DW93.CP.DNA.06MAR19.P4D11	0	PBMC	3	3	0.000331822	0.000331822
DW93	DW93.CP.DNA.06MAR19.P3N23	0	PBMC	3	3	0.000331822	0.000331822
DW93	DW93.CP.DNA.06MAR19.P3J9	0	PBMC	2	2	0.000221214	0.000221214
DW93	DW93.CP.DNA.06MAR19.P3F13	0	PBMC	2	1	0.000221214	0.000110607
DW93	DW93.CP.DNA.06MAR19.P3L13	0	PBMC	1	1	0.000110607	0.000110607
DW93	DW93.CP.DNA.06MAR19.P3A19	0	PBMC	1	1	0.000110607	0.000110607
DW93	DW93.CP.DNA.06MAR19.P3C7	0	PBMC	1	1	0.000110607	0.000110607
DW93	DW93.CP.DNA.06MAR19.P3H17	0	PBMC	1	1	0.000110607	0.000110607
DW93	DW93.CP.DNA.06MAR19.P4C10	0	PBMC	1	1	0.000110607	0.000110607
DW93	DW93.CP.DNA.06MAR19.P4G3	0	PBMC	1	1	0.000110607	0.000110607
DW93	DW93.CP.DNA.06MAR19.P3H22	0	PBMC	1	1	0.000110607	0.000110607
DW93	DW93.CP.DNA.06MAR19.P3O14	0	PBMC	1	1	0.000110607	0.000110607
DW93	DW93.CP.DNA.06MAR19.P4B19	0	PBMC	1	1	0.000110607	0.000110607
DW93	DW93.CP.DNA.06MAR19.P4B24	0	PBMC	1	1	0.000110607	0.000110607
DW93	DW93.CP.DNA.06MAR19.P4H3	0	PBMC	1	1	0.000110607	0.000110607
DW93	DW93.CP.DNA.06MAR19.P3E13	0	PBMC	1	1	0.000110607	0.000110607
DW93	DW93.CP.DNA.06MAR19.P3K9	0	PBMC	1	1	0.000110607	0.000110607
DW93	DW93.CP.DNA.06MAR19.P3N8	0	PBMC	1	1	0.000110607	0.000110607
DW93	DW93.CP.DNA.06MAR19.P4G16	0	PBMC	1	1	0.000110607	0.000110607
DW93	DW93.CP.DNA.06MAR19.P4G22	0	PBMC	1	1	0.000110607	0.000110607
DW93	DW93.CP.DNA.06MAR19.P3I5	0	PBMC	1	1	0.000110607	0.000110607
DW93	DW93.CP.DNA.06MAR19.P3J2	0	PBMC	1	1	0.000110607	0.000110607
DW93	DW93.CP.DNA.06MAR19.P3O6	0	PBMC	1	1	0.000110607	0.000110607
DW93	DW93.CP.DNA.06MAR19.P4C20	0	PBMC	1	1	0.000110607	0.000110607
DW93	DW93.CP.DNA.06MAR19.P4C6	0	PBMC	2	2	0.000221214	0.000221214
DW93	DW93.CP.DNA.06MAR19.P3B13	0	PBMC	2	1	0.000221214	0.000110607
DW93	DW93.CP.DNA.06MAR19.P4E9	0	PBMC	1	1	0.000110607	0.000110607
DW93	DW93.CP.DNA.06MAR19.P4A14	0	PBMC	2	2	0.000221214	0.000221214
DW93	DW93.CP.DNA.06MAR19.P4E12	0	PBMC	2	2	0.000221214	0.000221214
DW93	DW93.CP.DNA.06MAR19.P3O16	0	PBMC	1	1	0.000111794	0.000111794
DW93	DW93.CP.DNA.06MAR19.P4F9	0	PBMC	1	1	0.000110607	0.000110607
DW93	DW93.CP.DNA.06MAR19.P3P7	0	PBMC	6	6	0.000663643	0.000663643
DW93	DW93.LNBOX_A.17FEB21.P26B2	714	LN	0	0	0	0
DW93	DW93.LNBOX_A.17FEB21.P26B23	714	LN	0	0	0	0
DW93	DW93.LNBOX_A.17FEB21.P26B5	714	LN	0	0	0	0
DW93	DW93.LNBOX_A.17FEB21.P26C24	714	LN	0	0	0	0
DW93	DW93.LNBOX_A.17FEB21.P26D23	714	LN	0	0	0	0
DW93	DW93.LNBX_B.17FEB21.P26J16	714	LN	0	0	0	0
DW93	DW93.LNBX_B.17FEB21.P26J18	714	LN	0	0	0	0
DW93	DW93.LNBX_B.17FEB21.P26K13	714	LN	0	0	0	0
DW93	DW93.LNBX_B.17FEB21.P26K2	714	LN	0	0	0	0
DW93	DW93.LNBX_B.17FEB21.P26L18	714	LN	0	0	0	0
DW93	DW93.LNBX_B.17FEB21.P26L22	714	LN	0	0	0	0
DW93	DW93.LNBX_B.17FEB21.P26M3	714	LN	0	0	0	0
DW93	DW93.LNBX_B.17FEB21.P26N19	714	LN	0	0	0	0
DW93	DW93.LNBX_B.17FEB21.P26O13	714	LN	0	0	0	0
DW93	DW93.LNBX_B.17FEB21.P26O18	714	LN	0	0	0	0
DW93	DW93.LNBX_B.17FEB21.P26P2	714	LN	0	0	0	0
DW93	DW93.LNBX_C.17FEB21.P27A2	714	LN	0	0	0	0
DW93	DW93.LNBX_C.17FEB21.P27A8	714	LN	0	0	0	0
DW93	DW93.LNBX_C.17FEB21.P27D4	714	LN	0	0	0	0
DW93	DW93.LNBX_C.17FEB21.P27F9	714	LN	0	0	0	0
DW93	DW93.SPL.17FEB21.P25I10	714	SPL	0	0	0	0
DW93	DW93.SPL.17FEB21.P25I14	714	SPL	0	0	0	0
DW93	DW93.SPL.17FEB21.P25J13	714	SPL	0	0	0	0
DW93	DW93.SPL.17FEB21.P25K15	714	SPL	0	0	0	0
DW93	DW93.SPL.17FEB21.P25K16	714	SPL	0	0	0	0
DW93	DW93.SPL.17FEB21.P25K5	714	SPL	0	0	0	0
DW93	DW93.SPL.17FEB21.P25N8	714	SPL	0	0	0	0
DW93	DW93.LNBOX_A.17FEB21.P26A14	714	LN	1	1	0.000110607	0.000110607
DW93	DW93.LNBOX_A.17FEB21.P26C1	714	LN	1	1	0.000110607	0.000110607
DW93	DW93.LNBOX_A.17FEB21.P26C11	714	LN	1	1	0.000110607	0.000110607
DW93	DW93.LNBOX_A.17FEB21.P26C14	714	LN	1	1	0.000110607	0.000110607
DW93	DW93.LNBOX_A.17FEB21.P26D14	714	LN	1	1	0.000110607	0.000110607
DW93	DW93.LNBX_B.17FEB21.P26I3	714	LN	1	1	0.000110607	0.000110607
DW93	DW93.LNBX_B.17FEB21.P26I4	714	LN	1	1	0.000110607	0.000110607
DW93	DW93.LNBX_B.17FEB21.P26J20	714	LN	1	0	0.000110607	0
DW93	DW93.LNBX_B.17FEB21.P26M22	714	LN	1	1	0.000110607	0.000110607
DW93	DW93.LNBX_B.17FEB21.P26O14	714	LN	1	1	0.000110607	0.000110607
DW93	DW93.LNBX_B.17FEB21.P26O22	714	LN	1	1	0.000110607	0.000110607
DW93	DW93.LNBX_C.17FEB21.P27B8	714	LN	1	1	0.000110607	0.000110607
DW93	DW93.LNBX_C.17FEB21.P27C3	714	LN	1	1	0.000110607	0.000110607
DW93	DW93.LNBX_C.17FEB21.P27C8	714	LN	1	1	0.000110607	0.000110607
DW93	DW93.LNBX_C.17FEB21.P27E15	714	LN	1	1	0.000110607	0.000110607
DW93	DW93.LNBX_C.17FEB21.P27E3	714	LN	1	1	0.000110607	0.000110607
DW93	DW93.SPL.17FEB21.P25K14	714	SPL	1	1	0.000110607	0.000110607
DW93	DW93.LNBX_B.17FEB21.P26L21	714	LN	2	2	0.000221214	0.000221214
DW93	DW93.LNBX_B.17FEB21.P26P20	714	LN	1	1	0.000110607	0.000110607
DW93	DW93.SPL.17FEB21.P25J17	714	SPL	2	2	0.000221214	0.000221214
DW93	DW93.LNBOX_A.17FEB21.P26B1	714	LN	1	1	0.000110607	0.000110607
DW93	DW93.LNBX_B.17FEB21.P26J23	714	LN	2	2	0.000221214	0.000221214
DW93	DW93.SPL.17FEB21.P25M14	714	SPL	2	1	0.000221214	0.000110607
DW93	DW93.LNBOX_A.17FEB21.P26B20	714	LN	3	3	0.000331822	0.000331822
DW93	DW93.LNBX_C.17FEB21.P27C2	714	LN	2	2	0.000221214	0.000221214
DW93	DW93.LNBX_C.17FEB21.P27E4	714	LN	3	3	0.000331822	0.000331822
DW93	DW93.SPL.17FEB21.P25J14	714	SPL	3	2	0.000331822	0.000221214
H36J	H36J.CP.DNA.06MAR19.P3A24	0	PBMC	3	2	0.000331822	0.000221214
H36J	H36J.CP.DNA.06MAR19.P3A11	0	PBMC	0	0	0	0
H36J	H36J.CP.DNA.06MAR19.P3G20	0	PBMC	0	0	0	0
H36J	H36J.CP.DNA.06MAR19.P3J17	0	PBMC	0	0	0	0
H36J	H36J.CP.DNA.06MAR19.P3P6	0	PBMC	0	0	0	0
H36J	H36J.CP.DNA.06MAR19.P4A6	0	PBMC	0	0	0	0
H36J	H36J.CP.DNA.06MAR19.P4E19	0	PBMC	0	0	0	0
H36J	H36J.CP.DNA.06MAR19.P4E5	0	PBMC	0	0	0	0
H36J	H36J.CP.DNA.06MAR19.P4F24	0	PBMC	0	0	0	0
H36J	H36J.CP.DNA.06MAR19.P4G15	0	PBMC	0	0	0	0
H36J	H36J.CP.DNA.06MAR19.P4I23	0	PBMC	0	0	0	0
H36J	H36J.CP.DNA.06MAR19.P4B21	0	PBMC	0	0	0	0
H36J	H36J.CP.DNA.06MAR19.P4I16	0	PBMC	0	0	0	0
H36J	H36J.CP.DNA.06MAR19.P4E16	0	PBMC	0	0	0	0
H36J	H36J.CP.DNA.06MAR19.P3C2	0	PBMC	0	0	0	0
H36J	H36J.CP.DNA.06MAR19.P4D5	0	PBMC	0	0	0	0
H36J	H36J.CP.DNA.06MAR19.P3C3	0	PBMC	0	0	0	0
H36J	H36J.CP.DNA.06MAR19.P3P13	0	PBMC	0	0	0	0
H36J	H36J.CP.DNA.06MAR19.P4E13	0	PBMC	0	0	0	0
H36J	H36J.CP.DNA.06MAR19.P3G10	0	PBMC	0	0	0	0
H36J	H36J.CP.DNA.06MAR19.P3G23	0	PBMC	0	0	0	0
H36J	H36J.CP.DNA.06MAR19.P3H3	0	PBMC	0	0	0	0
H36J	H36J.CP.DNA.06MAR19.P3H7	0	PBMC	0	0	0	0
H36J	H36J.CP.DNA.06MAR19.P3I16	0	PBMC	0	0	0	0
H36J	H36J.CP.DNA.06MAR19.P3J8	0	PBMC	0	0	0	0
H36J	H36J.CP.DNA.06MAR19.P3N1	0	PBMC	0	0	0	0
H36J	H36J.CP.DNA.06MAR19.P3N22	0	PBMC	0	0	0	0
H36J	H36J.CP.DNA.06MAR19.P4I6	0	PBMC	0	0	0	0
H36J	H36J.CP.DNA.06MAR19.P3N8	0	PBMC	0	0	0	0
H36J	H36J.CP.DNA.06MAR19.P4I10	0	PBMC	0	0	0	0
H36J	H36J.CP.DNA.06MAR19.P4A11	0	PBMC	0	0	0	0
H36J	H36J.CP.DNA.06MAR19.P4G19	0	PBMC	0	0	0	0
H36J	H36J.CP.DNA.06MAR19.P4B7	0	PBMC	0	0	0	0
H36J	H36J.CP.DNA.06MAR19.P4B8	0	PBMC	0	0	0	0
H36J	H36J.CP.DNA.06MAR19.P4D21	0	PBMC	0	0	0	0
H36J	H36J.CP.DNA.06MAR19.P4D3	0	PBMC	0	0	0	0
H36J	H36J.CP.DNA.06MAR19.P4E4	0	PBMC	0	0	0	0
H36J	H36J.CP.DNA.06MAR19.P4E6	0	PBMC	0	0	0	0
H36J	H36J.CP.DNA.06MAR19.P4E8	0	PBMC	0	0	0	0
H36J	H36J.CP.DNA.06MAR19.P4G13	0	PBMC	0	0	0	0
H36J	H36J.CP.DNA.06MAR19.P4H11	0	PBMC	0	0	0	0
H36J	H36J.CP.DNA.06MAR19.P4I9	0	PBMC	0	0	0	0
H36J	H36J.CP.DNA.06MAR19.P4J3	0	PBMC	0	0	0	0
H36J	H36J.CP.DNA.06MAR19.P3A18	0	PBMC	0	0	0	0
H36J	H36J.CP.DNA.06MAR19.P4E21	0	PBMC	0	0	0	0
H36J	H36J.CP.DNA.06MAR19.P4C19	0	PBMC	0	0	0	0
H36J	H36J.CP.DNA.06MAR19.P3O20	0	PBMC	0	0	0	0
H36J	H36J.CP.DNA.06MAR19.P3F9	0	PBMC	0	0	0	0
H36J	H36J.CP.DNA.06MAR19.P4F17	0	PBMC	2	2	0.000221214	0.000221214
H36J	H36J.CP.DNA.06MAR19.P4D1	0	PBMC	1	1	0.000110607	0.000110607
H36J	H36J.CP.DNA.06MAR19.P4I1	0	PBMC	1	0	0.000110607	0
H36J	H36J.CP.DNA.06MAR19.P3A9	0	PBMC	1	1	0.000110607	0.000110607
H36J	H36J.CP.DNA.06MAR19.P3F5	0	PBMC	1	1	0.000110607	0.000110607
H36J	H36J.CP.DNA.06MAR19.P3K20	0	PBMC	1	1	0.000110607	0.000110607
H36J	H36J.CP.DNA.06MAR19.P3L16	0	PBMC	1	1	0.000110607	0.000110607
H36J	H36J.CP.DNA.06MAR19.P3M15	0	PBMC	1	1	0.000110607	0.000110607
H36J	H36J.CP.DNA.06MAR19.P4A17	0	PBMC	1	1	0.000110607	0.000110607
H36J	H36J.CP.DNA.06MAR19.P4B1	0	PBMC	1	1	0.000110607	0.000110607
H36J	H36J.CP.DNA.06MAR19.P4E9	0	PBMC	1	1	0.000110607	0.000110607
H36J	H36J.CP.DNA.06MAR19.P4F12	0	PBMC	1	0	0.000110607	0
H36J	H36J.CP.DNA.06MAR19.P4H2	0	PBMC	1	1	0.000110607	0.000110607
H36J	H36J.CP.DNA.06MAR19.P3L22	0	PBMC	1	1	0.000110607	0.000110607
H36J	H36J.CP.DNA.06MAR19.P3N14	0	PBMC	1	1	0.000110607	0.000110607
H36J	H36J.CP.DNA.06MAR19.P3M12	0	PBMC	1	1	0.000110607	0.000110607
H36J	H36J.CP.DNA.06MAR19.P4I15	0	PBMC	1	0	0.000110607	0
H36J	H36J.CP.DNA.06MAR19.P3M2	0	PBMC	1	0	0.000110607	0
H36J	H36J.CP.DNA.06MAR19.P3A10	0	PBMC	1	1	0.000110607	0.000110607
H36J	H36J.CP.DNA.06MAR19.P4C12	0	PBMC	1	1	0.000110607	0.000110607
H36J	H36J.CP.DNA.06MAR19.P4D13	0	PBMC	1	1	0.000110607	0.000110607
H36J	H36J.CP.DNA.06MAR19.P4D23	0	PBMC	1	0	0.000110607	0
H36J	H36J.CP.DNA.06MAR19.P4B19	0	PBMC	2	2	0.000221214	0.000221214
H36J	H36J.CP.DNA.06MAR19.P4C6	0	PBMC	2	2	0.000221214	0.000221214
H36J	H36J.CP.DNA.06MAR19.P3H20	0	PBMC	2	2	0.000221214	0.000221214
H36J	H36J.CP.DNA.06MAR19.P4I4	0	PBMC	2	1	0.000221214	0.000110607
H36J	H36J.CP.DNA.06MAR19.P4F22	0	PBMC	1	1	0.000110607	0.000110607
H36J	H36J.CP.DNA.06MAR19.P3I13	0	PBMC	4	3	0.000442429	0.000331822
H36J	H36J.CP.DNA.06MAR19.P4E10	0	PBMC	4	4	0.000442429	0.000442429
H36J	H36J.CP.DNA.06MAR19.P4G6	0	PBMC	3	3	0.000331822	0.000331822
H36J	H36J.CP.DNA.06MAR19.P3P18	0	PBMC	4	4	0.000442429	0.000442429
H36J	H36J.CP.DNA.06MAR19.P4H15	0	PBMC	4	3	0.000442723	0.000332042
H36J	H36J.CP.DNA.06MAR19.P3A13	0	PBMC	1	1	0.000110241	0.000110241
H36J	H36J.LNBOX_A.17FEB21.P16B15	714	LN	0	0	0	0
H36J	H36J.LNBOX_A.17FEB21.P16B16	714	LN	0	0	0	0
H36J	H36J.LNBOX_A.17FEB21.P16C16	714	LN	0	0	0	0
H36J	H36J.LNBOX_A.17FEB21.P16G15	714	LN	0	0	0	0
H36J	H36J.LNBOX_A.17FEB21.P16G6	714	LN	0	0	0	0
H36J	H36J.LNBOX_A.17FEB21.P18A10	714	LN	0	0	0	0
H36J	H36J.LNBOX_A.17FEB21.P18B12	714	LN	0	0	0	0
H36J	H36J.LNBOX_A.17FEB21.P18B20	714	LN	0	0	0	0
H36J	H36J.LNBOX_A.17FEB21.P18C18	714	LN	0	0	0	0
H36J	H36J.LNBOX_A.17FEB21.P18D22	714	LN	0	0	0	0
H36J	H36J.LNBOX_B.17FEB21.P16I1	714	LN	0	0	0	0
H36J	H36J.LNBOX_B.17FEB21.P16J6	714	LN	0	0	0	0
H36J	H36J.LNBOX_B.17FEB21.P16K11	714	LN	0	0	0	0
H36J	H36J.LNBOX_B.17FEB21.P16K3	714	LN	0	0	0	0
H36J	H36J.LNBOX_B.17FEB21.P16N20	714	LN	0	0	0	0
H36J	H36J.LNBOX_B.17FEB21.P18E18	714	LN	0	0	0	0
H36J	H36J.LNBOX_B.17FEB21.P18E22	714	LN	0	0	0	0
H36J	H36J.LNBOX_B.17FEB21.P18E24	714	LN	0	0	0	0
H36J	H36J.LNBOX_B.17FEB21.P18F1	714	LN	0	0	0	0
H36J	H36J.LNBOX_B.17FEB21.P18G17	714	LN	0	0	0	0
H36J	H36J.LNBOX_B.17FEB21.P18G23	714	LN	0	0	0	0
H36J	H36J.LNBOX_B.17FEB21.P18H1	714	LN	0	0	0	0
H36J	H36J.LNBOX_C.17FEB21.P10A1	714	LN	0	0	0	0
H36J	H36J.LNBOX_C.17FEB21.P10A17	714	LN	0	0	0	0
H36J	H36J.LNBOX_C.17FEB21.P10A18	714	LN	0	0	0	0
H36J	H36J.LNBOX_C.17FEB21.P10B21	714	LN	0	0	0	0
H36J	H36J.LNBOX_C.17FEB21.P10C15	714	LN	0	0	0	0
H36J	H36J.LNBOX_C.17FEB21.P10C5	714	LN	0	0	0	0
H36J	H36J.LNBOX_C.17FEB21.P10D14	714	LN	0	0	0	0
H36J	H36J.LNBOX_C.17FEB21.P10D17	714	LN	0	0	0	0
H36J	H36J.LNBOX_C.17FEB21.P10D19	714	LN	0	0	0	0
H36J	H36J.LNBOX_C.17FEB21.P10D22	714	LN	0	0	0	0
H36J	H36J.LNBOX_C.17FEB21.P10D23	714	LN	0	0	0	0
H36J	H36J.LNBOX_C.17FEB21.P10D24	714	LN	0	0	0	0
H36J	H36J.LNBOX_C.17FEB21.P10E14	714	LN	0	0	0	0
H36J	H36J.LNBOX_C.17FEB21.P10E17	714	LN	0	0	0	0
H36J	H36J.LNBOX_C.17FEB21.P10E20	714	LN	0	0	0	0
H36J	H36J.LNBOX_C.17FEB21.P10F3	714	LN	0	0	0	0
H36J	H36J.MES_A.17Feb21.P10L22	714	MES	0	0	0	0
H36J	H36J.MES_A.17FEB21.P10I2	714	MES	0	0	0	0
H36J	H36J.MES_A.17FEB21.P10I3	714	MES	0	0	0	0
H36J	H36J.MES_A.17FEB21.P10K11	714	MES	0	0	0	0
H36J	H36J.MES_A.17FEB21.P10K17	714	MES	0	0	0	0
H36J	H36J.MES_A.17FEB21.P10K2	714	MES	0	0	0	0
H36J	H36J.MES_A.17FEB21.P10K22	714	MES	0	0	0	0
H36J	H36J.MES_A.17FEB21.P10K23	714	MES	0	0	0	0
H36J	H36J.MES_A.17FEB21.P10K3	714	MES	0	0	0	0
H36J	H36J.MES_A.17FEB21.P10K4	714	MES	0	0	0	0
H36J	H36J.MES_A.17FEB21.P10L4	714	MES	0	0	0	0
H36J	H36J.MES_A.17FEB21.P10L7	714	MES	0	0	0	0
H36J	H36J.MES_B.17Feb21.P18I1	714	MES	0	0	0	0
H36J	H36J.MES_B.17Feb21.P18I18	714	MES	0	0	0	0
H36J	H36J.MES_B.17Feb21.P18J18	714	MES	0	0	0	0
H36J	H36J.MES_B.17Feb21.P18J19	714	MES	0	0	0	0
H36J	H36J.MES_B.17Feb21.P18L21	714	MES	0	0	0	0
H36J	H36J.MES_B.17Feb21.P18L23	714	MES	0	0	0	0
H36J	H36J.MES_B.17Feb21.P18M1	714	MES	0	0	0	0
H36J	H36J.MES_B.17Feb21.P18n12	714	MES	0	0	0	0
H36J	H36J.MES_B.17Feb21.P18N15	714	MES	0	0	0	0
H36J	H36J.MES_B.17Feb21.P18N18	714	MES	0	0	0	0
H36J	H36J.MES_B.17Feb21.P18N2	714	MES	0	0	0	0
H36J	H36J.MES_B.17Feb21.P18N3	714	MES	0	0	0	0
H36J	H36J.MES_C.17FEB21.P19A17	714	MES	0	0	0	0
H36J	H36J.MES_C.17FEB21.P19A21	714	MES	0	0	0	0
H36J	H36J.MES_C.17FEB21.P19A8	714	MES	0	0	0	0
H36J	H36J.MES_C.17FEB21.P19A9	714	MES	0	0	0	0
H36J	H36J.MES_C.17FEB21.P19B15	714	MES	0	0	0	0
H36J	H36J.MES_C.17FEB21.P19B18	714	MES	0	0	0	0
H36J	H36J.MES_C.17FEB21.P19B24	714	MES	0	0	0	0
H36J	H36J.MES_C.17FEB21.P19B9	714	MES	0	0	0	0
H36J	H36J.MES_C.17FEB21.P19C3	714	MES	0	0	0	0
H36J	H36J.MES_C.17FEB21.P19E1	714	MES	0	0	0	0
H36J	H36J.MES_C.17FEB21.P19E24	714	MES	0	0	0	0
H36J	H36J.MES_C.17FEB21.P19F17	714	MES	0	0	0	0
H36J	H36J.LNBOX_A.17FEB21.P16A16	714	LN	1	1	0.000110607	0.000110607
H36J	H36J.LNBOX_A.17FEB21.P16D16	714	LN	1	0	0.000110607	0
H36J	H36J.LNBOX_A.17FEB21.P18A11	714	LN	1	1	0.000110607	0.000110607
H36J	H36J.LNBOX_A.17FEB21.P18B11	714	LN	1	0	0.000110607	0
H36J	H36J.LNBOX_A.17FEB21.P18C24	714	LN	1	1	0.000110607	0.000110607
H36J	H36J.LNBOX_A.17FEB21.P18D20	714	LN	1	1	0.000110607	0.000110607
H36J	H36J.LNBOX_B.17FEB21.P16J15	714	LN	1	1	0.000110607	0.000110607
H36J	H36J.LNBOX_B.17FEB21.P16N19	714	LN	1	1	0.000110607	0.000110607
H36J	H36J.LNBOX_B.17FEB21.P18F19	714	LN	1	1	0.000110607	0.000110607
H36J	H36J.LNBOX_B.17FEB21.P18F20	714	LN	1	0	0.000110607	0
H36J	H36J.LNBOX_B.17FEB21.P18G24	714	LN	1	1	0.000110607	0.000110607
H36J	H36J.LNBOX_C.17FEB21.P10A7	714	LN	1	1	0.000110607	0.000110607
H36J	H36J.LNBOX_C.17FEB21.P10B2	714	LN	1	1	0.000110607	0.000110607
H36J	H36J.LNBOX_C.17FEB21.P10D1	714	LN	1	1	0.000110607	0.000110607
H36J	H36J.LNBOX_C.17FEB21.P10D21	714	LN	1	1	0.000110607	0.000110607
H36J	H36J.MES_A.17FEB21.P10I10	714	MES	1	1	0.000110607	0.000110607
H36J	H36J.MES_A.17FEB21.P10J21	714	MES	1	1	0.000110607	0.000110607
H36J	H36J.MES_A.17FEB21.P10K7	714	MES	1	1	0.000110607	0.000110607
H36J	H36J.MES_A.17FEB21.P10L1	714	MES	1	1	0.000110607	0.000110607
H36J	H36J.MES_A.17FEB21.P10L16	714	MES	1	1	0.000110607	0.000110607
H36J	H36J.MES_B.17FEB21.P18J21	714	MES	1	0	0.000110607	0
H36J	H36J.MES_B.17Feb21.P18I16	714	MES	1	0	0.000110607	0
H36J	H36J.MES_B.17Feb21.P18J11	714	MES	1	0	0.000110607	0
H36J	H36J.MES_B.17Feb21.P18K8	714	MES	1	1	0.000110607	0.000110607
H36J	H36J.MES_B.17Feb21.P18M6	714	MES	1	1	0.000110607	0.000110607
H36J	H36J.MES_B.17Feb21.P18N1	714	MES	1	1	0.000110607	0.000110607
H36J	H36J.MES_C.17FEB21.P19D15	714	MES	1	1	0.000110607	0.000110607
H36J	H36J.MES_C.17FEB21.P19D18	714	MES	1	0	0.000110607	0
H36J	H36J.MES_C.17FEB21.P19D3	714	MES	1	1	0.000110607	0.000110607
H36J	H36J.MES_C.17FEB21.P19E11	714	MES	1	1	0.000110607	0.000110607
H36J	H36J.MES_C.17FEB21.P19E7	714	MES	1	1	0.000110607	0.000110607
H36J	H36J.LNBOX_A.17FEB21.P16A21	714	LN	2	1	0.000221214	0.000110607
H36J	H36J.LNBOX_A.17FEB21.P16F21	714	LN	1	1	0.000110607	0.000110607
H36J	H36J.LNBOX_B.17FEB21.P18G9	714	LN	1	1	0.000110607	0.000110607
H36J	H36J.LNBOX_B.17FEB21.P18H17	714	LN	2	2	0.000221214	0.000221214
H36J	H36J.LNBOX_C.17FEB21.P10C10	714	LN	1	1	0.000110607	0.000110607
H36J	H36J.MES_B.17Feb21.P18N5	714	MES	1	1	0.000110607	0.000110607
H36J	H36J.MES_C.17FEB21.P19A20	714	MES	2	2	0.000221214	0.000221214
H36J	H36J.MES_C.17FEB21.P19B19	714	MES	2	1	0.000221214	0.000110607
H36J	H36J.LNBOX_A.17FEB21.P16D14	714	LN	3	2	0.000331822	0.000221214
H36J	H36J.MES_A.17FEB21.P10I21	714	MES	2	2	0.000221214	0.000221214
H36J	H36J.MES_B.17Feb21.P18I21	714	MES	2	2	0.000221214	0.000221214
H36J	H36J.LNBOX_B.17FEB21.P16N23	714	LN	3	2	0.000331822	0.000221214
H36J	H36J.LNBOX_B.17FEB21.P16M7	714	LN	0	0	0	0
H36J	H36J.DNA_21Apr22.P5N16	1142	PBMC	3	3	0.000331822	0.000331822
H36J	H36J.DNA_21Apr22.P5I9	1142	PBMC	0	0	0	0
H36J	H36J.DNA_21Apr22.P5I24	1142	PBMC	1	1	0.000110607	0.000110607
H36J	H36J.DNA_21Apr22.P5J7	1142	PBMC	2	1	0.000221214	0.000110607
H36J	H36J.DNA_21Apr22.P11B2	1142	PBMC	0	0	0	0
H36J	H36J.DNA_21Apr22.P11C11	1142	PBMC	0	0	0	0
H36J	H36J.DNA_21Apr22.P11J9	1142	PBMC	0	0	0	0
H36J	H36J.DNA_21Apr22.P5p11	1142	PBMC	0	0	0	0
H36J	H36J.DNA_21Apr22.P11B14	1142	PBMC	0	0	0	0
H36J	H36J.DNA_21Apr22.P5N4	1142	PBMC	0	0	0	0
H36J	H36J.DNA_21Apr22.P5N1	1142	PBMC	0	0	0	0
H36J	H36J.DNA_21Apr22.P11A8	1142	PBMC	0	0	0	0
H36J	H36J.DNA_21Apr22.P2F22	1142	PBMC	0	0	0	0
H36J	H36J.DNA_21Apr22.P7E1	1142	PBMC	0	0	0	0
H36J	H36J.DNA_21Apr22.P5I8	1142	PBMC	0	0	0	0
H36J	H36J.DNA_21Apr22.P11J7	1142	PBMC	7	7	0.000774251	0.000774251
H36J	H36J.DNA_21Apr22.P11D14	1142	PBMC	1	1	0.000110607	0.000110607
H36J	H36J.DNA_21Apr22.P11P23	1142	PBMC	0	0	0	0
H36J	H36J.DNA_21Apr22.P5A11	1142	PBMC	0	0	0	0
H36J	H36J.DNA_21Apr22.P5B10	1142	PBMC	0	0	0	0
H36J	H36J.DNA_21Apr22.P5B11	1142	PBMC	1	1	0.000110607	0.000110607
H36J	H36J.DNA_21Apr22.P11C6	1142	PBMC	0	0	0	0
H36J	H36J.DNA_21Apr22.P11D24	1142	PBMC	0	0	0	0
H36J	H36J.DNA_21Apr22.P5J5	1142	PBMC	2	2	0.000221214	0.000221214
H36J	H36J.DNA_21Apr22.P11G13	1142	PBMC	1	1	0.000110607	0.000110607
H36J	H36J.DNA_21Apr22.P11K22	1142	PBMC	0	0	0	0
H36J	H36J.DNA_21Apr22.P5M5	1142	PBMC	0	0	0	0
H36J	H36J.DNA_21Apr22.P5L19	1142	PBMC	0	0	0	0
H36J	H36J.DNA_21APR22.P5N18	1142	PBMC	0	0	0	0
H36J	H36J.DNA_21Apr22.P14A9	1142	PBMC	0	0	0	0
H36J	H36J.DNA_21Apr22.P5I18	1142	PBMC	2	2	0.000221214	0.000221214
H36J	H36J.DNA_21Apr22.P5E6	1142	PBMC	0	0	0	0
H798	H798.06MAR19.CPDNA.P2A3	0	PBMC	3	3	0.000331822	0.000331822
H798	H798.06MAR19.CPDNA.P2D15	0	PBMC	0	0	0	0
H798	H798.06MAR19.CPDNA.P2E22	0	PBMC	0	0	0	0
H798	H798.06MAR19.CPDNA.P2A6	0	PBMC	0	0	0	0
H798	H798.06MAR19.CPDNA.P2C14	0	PBMC	0	0	0	0
H798	H798.06MAR19.CPDNA.P1O22	0	PBMC	0	0	0	0
H798	H798.06MAR19.CPDNA.P1B23	0	PBMC	0	0	0	0
H798	H798.06MAR19.CPDNA.P1D6	0	PBMC	0	0	0	0
H798	H798.06MAR19.CPDNA.P1A10	0	PBMC	0	0	0	0
H798	H798.06MAR19.CPDNA.P1A11	0	PBMC	0	0	0	0
H798	H798.06MAR19.CPDNA.P1A5	0	PBMC	0	0	0	0
H798	H798.06MAR19.CPDNA.P1C17	0	PBMC	0	0	0	0
H798	H798.06MAR19.CPDNA.P1D19	0	PBMC	0	0	0	0
H798	H798.06MAR19.CPDNA.P1H6	0	PBMC	0	0	0	0
H798	H798.06MAR19.CPDNA.P1F12	0	PBMC	0	0	0	0
H798	H798.06MAR19.CPDNA.P1F23	0	PBMC	0	0	0	0
H798	H798.06MAR19.CPDNA.P1G24	0	PBMC	0	0	0	0
H798	H798.06MAR19.CPDNA.P1G9	0	PBMC	0	0	0	0
H798	H798.06MAR19.CPDNA.P1H17	0	PBMC	0	0	0	0
H798	H798.06MAR19.CPDNA.P1H20	0	PBMC	0	0	0	0
H798	H798.06MAR19.CPDNA.P1I18	0	PBMC	0	0	0	0
H798	H798.06MAR19.CPDNA.P1K20	0	PBMC	0	0	0	0
H798	H798.06MAR19.CPDNA.P1M19	0	PBMC	0	0	0	0
H798	H798.06MAR19.CPDNA.P1P20	0	PBMC	0	0	0	0
H798	H798.06MAR19.CPDNA.P1P7	0	PBMC	0	0	0	0
H798	H798.06MAR19.CPDNA.P2A21	0	PBMC	0	0	0	0
H798	H798.06MAR19.CPDNA.P2B1	0	PBMC	0	0	0	0
H798	H798.06MAR19.CPDNA.P2B3	0	PBMC	0	0	0	0
H798	H798.06MAR19.CPDNA.P2C2	0	PBMC	0	0	0	0
H798	H798.06MAR19.CPDNA.P2C9	0	PBMC	0	0	0	0
H798	H798.06MAR19.CPDNA.P2D13	0	PBMC	0	0	0	0
H798	H798.06MAR19.CPDNA.P2D2	0	PBMC	0	0	0	0
H798	H798.06MAR19.CPDNA.P2D3	0	PBMC	0	0	0	0
H798	H798.06MAR19.CPDNA.P2F7	0	PBMC	0	0	0	0
H798	H798.06MAR19.CPDNA.P2F9	0	PBMC	0	0	0	0
H798	H798.06MAR19.CPDNA.P1J13	0	PBMC	0	0	0	0
H798	H798.06MAR19.CPDNA.P2A7	0	PBMC	0	0	0	0
H798	H798.06MAR19.CPDNA.P2B21	0	PBMC	0	0	0	0
H798	H798.06MAR19.CPDNA.P2B9	0	PBMC	0	0	0	0
H798	H798.06MAR19.CPDNA.P2A8	0	PBMC	0	0	0	0
H798	H798.06MAR19.CPDNA.P1C11	0	PBMC	2	2	0.000221214	0.000221214
H798	H798.06MAR19.CPDNA.P1I4	0	PBMC	2	1	0.000221214	0.000110607
H798	H798.06MAR19.CPDNA.P2E18	0	PBMC	1	0	0.000110607	0
H798	H798.06MAR19.CPDNA.P2E23	0	PBMC	1	1	0.000110607	0.000110607
H798	H798.06MAR19.CPDNA.P1D10	0	PBMC	1	0	0.000110607	0
H798	H798.06MAR19.CPDNA.P2D6	0	PBMC	1	1	0.000110607	0.000110607
H798	H798.06MAR19.CPDNA.P2D16	0	PBMC	1	1	0.000110607	0.000110607
H798	H798.06MAR19.CPDNA.P2F14	0	PBMC	1	0	0.000110607	0
H798	H798.06MAR19.CPDNA.P2A5	0	PBMC	1	1	0.000110607	0.000110607
H798	H798.06MAR19.CPDNA.P1G3	0	PBMC	1	1	0.000110607	0.000110607
H798	H798.06MAR19.CPDNA.P1M13	0	PBMC	1	1	0.000110607	0.000110607
H798	H798.06MAR19.CPDNA.P2A10	0	PBMC	1	1	0.000110607	0.000110607
H798	H798.06MAR19.CPDNA.P2D24	0	PBMC	1	1	0.000110607	0.000110607
H798	H798.06MAR19.CPDNA.P1I11	0	PBMC	1	1	0.000110607	0.000110607
H798	H798.06MAR19.CPDNA.P2C23	0	PBMC	1	0	0.000110607	0
H798	H798.06MAR19.CPDNA.P2D19	0	PBMC	1	0	0.000110607	0
H798	H798.06MAR19.CPDNA.P1H4	0	PBMC	1	1	0.000110607	0.000110607
H798	H798.06MAR19.CPDNA.P1I5	0	PBMC	1	1	0.000110607	0.000110607
H798	H798.06MAR19.CPDNA.P1N1	0	PBMC	1	1	0.000110607	0.000110607
H798	H798.06MAR19.CPDNA.P1F21	0	PBMC	1	1	0.000110607	0.000110607
H798	H798.06MAR19.CPDNA.P2B4	0	PBMC	1	1	0.000110607	0.000110607
H798	H798.06MAR19.CPDNA.P2E17	0	PBMC	1	0	0.000110607	0
H798	H798.06MAR19.CPDNA.P1I21	0	PBMC	1	1	0.000110607	0.000110607
H798	H798.06MAR19.CPDNA.P2D22	0	PBMC	1	1	0.000110607	0.000110607
H798	H798.06MAR19.CPDNA.P1F19	0	PBMC	3	3	0.000331822	0.000331822
H798	H798.06MAR19.CPDNA.P2D21	0	PBMC	3	3	0.000331822	0.000331822
H798	H798.06MAR19.CPDNA.P2E19	0	PBMC	2	2	0.000221214	0.000221214
H798	H798.06MAR19.CPDNA.P1B1	0	PBMC	0	0	0	0
H798	H798.06MAR19.CPDNA.P1D1	0	PBMC	1	0	0.000110717	0
H798	H798.06MAR19.CPDNA.P2A24	0	PBMC	1	1	0.000110865	0.000110865
H798	H798.LNBOX_A.17FEB21.P21I18	714	LN	0	0	0	0
H798	H798.LNBOX_A.17FEB21.P21J17	714	LN	0	0	0	0
H798	H798.LNBOX_A.17FEB21.P21K17	714	LN	0	0	0	0
H798	H798.LNBOX_A.17FEB21.P21L14	714	LN	0	0	0	0
H798	H798.LNBOX_A.17FEB21.P21L15	714	LN	0	0	0	0
H798	H798.LNBOX_A.17FEB21.P21M15	714	LN	0	0	0	0
H798	H798.LNBOX_A.17FEB21.P21M23	714	LN	0	0	0	0
H798	H798.LNBOX_A.17FEB21.P21N23	714	LN	0	0	0	0
H798	H798.LNBOX_A.17FEB21.P21N5	714	LN	0	0	0	0
H798	H798.LNBOX_A.17FEB21.P21P11	714	LN	0	0	0	0
H798	H798.LNBOX_A.17FEB21.P21P20	714	LN	0	0	0	0
H798	H798.LNBX_B.17FEB21.P14A19	714	LN	0	0	0	0
H798	H798.LNBX_B.17FEB21.P14A20	714	LN	0	0	0	0
H798	H798.LNBX_B.17FEB21.P24F2	714	LN	0	0	0	0
H798	H798.LNBX_B.17FEB21.P24H20	714	LN	0	0	0	0
H798	H798.LNBX_B.17FEB21.P24H23	714	LN	0	0	0	0
H798	H798.LNBX_C.17FEB21.P24I16	714	LN	0	0	0	0
H798	H798.LNBX_C.17FEB21.P24I18	714	LN	0	0	0	0
H798	H798.LNBX_C.17FEB21.P24J13	714	LN	0	0	0	0
H798	H798.LNBX_C.17FEB21.P24J14	714	LN	0	0	0	0
H798	H798.LNBX_C.17FEB21.P24J19	714	LN	0	0	0	0
H798	H798.LNBX_C.17FEB21.P24J20	714	LN	0	0	0	0
H798	H798.LNBX_C.17FEB21.P24K1	714	LN	0	0	0	0
H798	H798.LNBX_C.17FEB21.P24K18	714	LN	0	0	0	0
H798	H798.LNBX_C.17FEB21.P24K19	714	LN	0	0	0	0
H798	H798.LNBX_C.17FEB21.P24K9	714	LN	0	0	0	0
H798	H798.LNBX_C.17FEB21.P24L13	714	LN	0	0	0	0
H798	H798.LNBX_C.17FEB21.P24L17	714	LN	0	0	0	0
H798	H798.LNBX_C.17FEB21.P24L24	714	LN	0	0	0	0
H798	H798.MES_A.17FEB21.P19J21	714	MES	0	0	0	0
H798	H798.MES_A.17FEB21.P19J6	714	MES	0	0	0	0
H798	H798.MES_A.17FEB21.P19K12	714	MES	0	0	0	0
H798	H798.MES_A.17FEB21.P19L10	714	MES	0	0	0	0
H798	H798.MES_B.17FEB21.P20C1	714	MES	0	0	0	0
H798	H798.MES_B.17FEB21.P20D2	714	MES	0	0	0	0
H798	H798.MES_B.17FEB21.P20F17	714	MES	0	0	0	0
H798	H798.MES_B.17FEB21.P20G9	714	MES	0	0	0	0
H798	H798.MES_B.17FEB21.P20H11	714	MES	0	0	0	0
H798	H798.MES_B.17FEB21.P20H17	714	MES	0	0	0	0
H798	H798.MES_C.17FEB21.P20I9	714	MES	0	0	0	0
H798	H798.MES_C.17FEB21.P20J19	714	MES	0	0	0	0
H798	H798.MES_C.17FEB21.P20J7	714	MES	0	0	0	0
H798	H798.MES_C.17FEB21.P20O5	714	MES	0	0	0	0
H798	H798.MES_C.17FEB21.P20O8	714	MES	0	0	0	0
H798	H798.SPL.17FEB21.P13M24	714	SPL	0	0	0	0
H798	H798.SPL.17FEB21.P17N1	714	SPL	0	0	0	0
H798	H798.SPL.17FEB21.P17N16	714	SPL	0	0	0	0
H798	H798.SPL.17FEB21.P17N18	714	SPL	0	0	0	0
H798	H798.SPL.17FEB21.P21A11	714	SPL	0	0	0	0
H798	H798.SPL.17FEB21.P21A16	714	SPL	0	0	0	0
H798	H798.SPL.17FEB21.P21C11	714	SPL	0	0	0	0
H798	H798.SPL.17FEB21.P21C12	714	SPL	0	0	0	0
H798	H798.SPL.17FEB21.P21C9	714	SPL	0	0	0	0
H798	H798.SPL.17FEB21.P21D22	714	SPL	0	0	0	0
H798	H798.SPL.17FEB21.P21E8	714	SPL	0	0	0	0
H798	H798.SPL.17FEB21.P21G11	714	SPL	0	0	0	0
H798	H798.SPL.17FEB21.P21H5	714	SPL	0	0	0	0
H798	H798.SPLEEN.17FEB21.P14K18	714	SPL	0	0	0	0
H798	H798.SPLEEN.17FEB21.P25B19	714	SPL	0	0	0	0
H798	H798.SPLEEN.17FEB21.P25F18	714	SPL	0	0	0	0
H798	H798.SPLEEN.17FEB21.P25F21	714	SPL	0	0	0	0
H798	H798.SPLEEN.17FEB21.P25G17	714	SPL	0	0	0	0
H798	H798.SPLEEN.17FEB21.P25G18	714	SPL	0	0	0	0
H798	H798.SPLEEN.17FEB21.P25H20	714	SPL	0	0	0	0
H798	H798.LNBOX_A.17FEB21.P21J20	714	LN	1	1	0.000110607	0.000110607
H798	H798.LNBOX_A.17FEB21.P21L21	714	LN	1	1	0.000110607	0.000110607
H798	H798.LNBOX_A.17FEB21.P21O13	714	LN	1	1	0.000110607	0.000110607
H798	H798.LNBOX_A.17FEB21.P21O14	714	LN	1	1	0.000110607	0.000110607
H798	H798.LNBOX_A.17FEB21.P21O15	714	LN	1	1	0.000110607	0.000110607
H798	H798.LNBOX_A.17FEB21.P21p18	714	LN	1	1	0.000110607	0.000110607
H798	H798.LNBX_B.17FEB21.P14A23	714	LN	1	1	0.000110607	0.000110607
H798	H798.LNBX_B.17FEB21.P24F24	714	LN	1	1	0.000110607	0.000110607
H798	H798.LNBX_C.17FEB21.P24J16	714	LN	1	0	0.000110607	0
H798	H798.LNBX_C.17FEB21.P24K13	714	LN	1	1	0.000110607	0.000110607
H798	H798.MES_A.17FEB21.P19J10	714	MES	1	1	0.000110607	0.000110607
H798	H798.MES_A.17FEB21.P19J16	714	MES	1	1	0.000110607	0.000110607
H798	H798.MES_A.17FEB21.P19J7	714	MES	1	1	0.000110607	0.000110607
H798	H798.MES_A.17FEB21.P19K15	714	MES	1	1	0.000110607	0.000110607
H798	H798.MES_A.17FEB21.P19K23	714	MES	1	1	0.000110607	0.000110607
H798	H798.MES_A.17FEB21.P19K8	714	MES	1	0	0.000110607	0
H798	H798.MES_B.17FEB21.P20C24	714	MES	1	1	0.000110607	0.000110607
H798	H798.MES_B.17FEB21.P20F15	714	MES	1	1	0.000110607	0.000110607
H798	H798.MES_B.17FEB21.P20F16	714	MES	1	1	0.000110607	0.000110607
H798	H798.MES_B.17FEB21.P20F4	714	MES	1	1	0.000110607	0.000110607
H798	H798.MES_C.17FEB21.P20I19	714	MES	1	1	0.000110607	0.000110607
H798	H798.MES_C.17FEB21.P20P5	714	MES	1	1	0.000110607	0.000110607
H798	H798.MES_C.17FEB21.P20P7	714	MES	1	1	0.000110607	0.000110607
H798	H798.SPL.17FEB21.P13M21	714	SPL	1	1	0.000110607	0.000110607
H798	H798.SPL.17FEB21.P13M22	714	SPL	1	1	0.000110607	0.000110607
H798	H798.SPL.17FEB21.P21B23	714	SPL	1	1	0.000110607	0.000110607
H798	H798.SPL.17FEB21.P21G19	714	SPL	1	1	0.000110607	0.000110607
H798	H798.SPL.17FEB21.P21H16	714	SPL	1	1	0.000110607	0.000110607
H798	H798.SPLEEN.17FEB21.P14K15	714	SPL	1	1	0.000110607	0.000110607
H798	H798.SPLEEN.17FEB21.P25E20	714	SPL	1	1	0.000110607	0.000110607
H798	H798.SPLEEN.17FEB21.P25G24	714	SPL	1	1	0.000110607	0.000110607
H798	H798.LNBOX_A.17FEB21.P21I24	714	LN	2	2	0.000221214	0.000221214
H798	H798.LNBOX_A.17FEB21.P21O2	714	LN	2	2	0.000221214	0.000221214
H798	H798.LNBOX_A.17FEB21.P21p19	714	LN	1	1	0.000110607	0.000110607
H798	H798.MES_A.17FEB21.P19L12	714	MES	2	2	0.000221214	0.000221214
H798	H798.MES_B.17FEB21.P20A1	714	MES	2	2	0.000221214	0.000221214
H798	H798.MES_B.17FEB21.P20D21	714	MES	1	1	0.000110607	0.000110607
H798	H798.MES_B.17FEB21.P20E18	714	MES	2	1	0.000221214	0.000110607
H798	H798.MES_B.17FEB21.P20G16	714	MES	1	1	0.000110607	0.000110607
H798	H798.MES_C.17FEB21.P20J21	714	MES	2	1	0.000221214	0.000110607
H798	H798.MES_C.17FEB21.P20J23	714	MES	1	1	0.000110607	0.000110607
H798	H798.MES_C.17FEB21.P20L1	714	MES	2	2	0.000221214	0.000221214
H798	H798.MES_C.17FEB21.P20O13	714	MES	1	1	0.000110607	0.000110607
H798	H798.SPLEEN.17FEB21.P25F17	714	SPL	2	2	0.000221214	0.000221214
H798	H798.LNBOX_A.17FEB21.P21O12	714	LN	3	2	0.000331822	0.000221214
H798	H798.LNBOX_A.17FEB21.P21o4	714	LN	2	2	0.000221214	0.000221214
H798	H798.SPL.17FEB21.P21G16	714	SPL	2	2	0.000221214	0.000221214
H798	H798.LNBX_B.17FEB21.P22B21	714	LN	2	2	0.000221214	0.000221214
H798	H798.SPL.17FEB21.P13N3	714	SPL	0	0	0	0
H798	H798.MES_B.17FEB21.P20B15	714	MES	6	6	0.000663643	0.000663643
H798	H798.MES_A.17FEB21.P19L24	714	MES	7	2	0.000774251	0.000221214
H798	H798.DNA_21Apr22.P12B11	1142	PBMC	3	0	0.000331822	0
H798	H798.DNA_21Apr22.P12F6	1142	PBMC	2	2	0.000221214	0.000221214
H798	H798.DNA_21Apr22.P12F24	1142	PBMC	0	0	0	0
H798	H798.DNA_21Apr22.P12F3	1142	PBMC	0	0	0	0
H798	H798.DNA_21Apr22.P12O24	1142	PBMC	1	1	0.000110607	0.000110607
H798	H798.DNA_21Apr22.P12E12	1142	PBMC	0	0	0	0
H798	H798.DNA_21Apr22.P12F16	1142	PBMC	0	0	0	0
H798	H798.DNA_21Apr22.P12P4	1142	PBMC	0	0	0	0
H798	H798.DNA_21Apr22.P12J4	1142	PBMC	1	1	0.000110607	0.000110607
H798	H798.DNA_21Apr22.P7G13	1142	PBMC	1	1	0.000110754	0.000110754
H798	H798.DNA_21Apr22.P12M24	1142	PBMC	1	1	0.000110607	0.000110607
H798	H798.DNA_21Apr22.P12B17	1142	PBMC	1	1	0.000110607	0.000110607
H798	H798.DNA_21Apr22.P12A11	1142	PBMC	1	1	0.000110607	0.000110607
H798	H798.DNA_21Apr22.P12G3	1142	PBMC	1	1	0.000110607	0.000110607
H798	H798.DNA_21Apr22.P12C18	1142	PBMC	0	0	0	0
H798	H798.DNA_21Apr22.P12G22	1142	PBMC	0	0	0	0
H798	H798.DNA_21Apr22.P12J7	1142	PBMC	0	0	0	0
H798	H798.DNA_21Apr22.P13E9	1142	PBMC	1	1	0.000110607	0.000110607
H798	H798.DNA_21Apr22.P12N14	1142	PBMC	0	0	0	0
H798	H798.DNA_21Apr22.P8J16	1142	PBMC	0	0	0	0
H798	H798.DNA_21Apr22.P12E18	1142	PBMC	0	0	0	0
H798	H798.DNA_21Apr22.P12K15	1142	PBMC	0	0	0	0
H798	H798.DNA_21Apr22.P7G20	1142	PBMC	1	1	0.000110607	0.000110607
H798	H798.DNA_21Apr22.P12K2	1142	PBMC	1	1	0.000110607	0.000110607
H798	H798.DNA_21Apr22.P12E4	1142	PBMC	0	0	0	0
H798	H798.DNA_21Apr22.P12H11	1142	PBMC	0	0	0	0
H798	H798.DNA_21Apr22.P12H9	1142	PBMC	4	4	0.000442429	0.000442429

## Sheet: Figure5
A12V162						DW93						H36J						H798
Barcode	pre-ART	on-ART SGA	rebound Miseq	rebound SGA		Barcode	pre-ART	on-ART SGA	rebound Miseq	rebound SGA		Barcode	pre-ART	on-ART SGA	rebound Miseq	rebound SGA		Barcode	pre-ART	on-ART SGA	rebound Miseq	rebound SGA
SIVmac239M.3820	0.0409841	4	0.0844207	2		SIVmac239M.787	0.0919299	9	0	0		SIVmac239M.1738	0.158923	25	0.0132054	1		SIVmac239M.1731	0.0764798	16	0.0024438	0
SIVmac239M.200	0.0255043	8	0.707507	26		SIVmac239M.273	0.0422184	5	0	0		SIVmac239M.770	0.059935	6	0.00131548	0		SIVmac239M.963	0.0665807	13	0.0102968	0
SIVmac239M.914	0.0229883	7	0	0		SIVmac239M.2123	0.0332457	3	0.0265004	2		SIVmac239M.23	0.048069	5	0.038014	5		SIVmac239M.623	0.0281508	9	0.000335278	0
SIVmac239M.2884	0.0199162	5	0	0		SIVmac239M.1774	0.0305446	1	0	0		SIVmac239M.20	0.0389923	7	0.029632	4		SIVmac239M.990	0.0203642	2	0	0
SIVmac239M.5480	0.0129395	2	0	0		SIVmac239M.1362	0.0230724	4	0	0		SIVmac239M.2924	0.03739	5	0	0		SIVmac239M.756	0.0197765	3	0	0
SIVmac239M.543	0.0128081	3	0	0		SIVmac239M.157	0.0216763	4	0.826698	96		SIVmac239M.1053	0.033321	7	0.00777482	0		SIVmac239M.129	0.0186562	1	0	0
SIVmac239M.2119	0.0124522	3	0	0		SIVmac239M.342	0.0179093	2	0.00529385	0		SIVmac239M.558	0.0183335	0	0	0		SIVmac239M.1413	0.0156203	4	0	0
SIVmac239M.1547	0.0107507	3	0	0		SIVmac239M.914	0.016294	3	0	0		SIVmac239M.2229	0.0178695	8	0.260625	7		SIVmac239M.3220	0.0148061	3	0.00217558	0
SIVmac239M.467	0.0100596	1	0	0		SIVmac239M.4572	0.0156401	1	0.000194914	0		SIVmac239M.801	0.0173887	3	0	0		SIVmac239M.2958	0.0139554	0	0	0
SIVmac239M.1376	0.0097245	1	0	0		SIVmac239M.2044	0.015306	0	0.000218303	0		SIVmac239M.4701	0.0144208	1	0.0316052	4		SIVmac239M.222	0.0136312	1	0	0
SIVmac239M.1643	0.00946831	0	0	0		SIVmac239M.1184	0.0146188	2	0.000382031	0		SIVmac239M.169	0.0143712	2	0.0106335	0		SIVmac239M.2865	0.0135456	2	0.000640753	0
SIVmac239M.3963	0.00914825	1	0	0		SIVmac239M.30	0.0137713	1	0	0		SIVmac239M.2889	0.0136371	3	0	0		SIVmac239M.2804	0.0135321	0	0.000730161	0
SIVmac239M.1218	0.00907003	2	0.00146142	0		SIVmac239M.2	0.0137352	2	0.0015671	0		SIVmac239M.2	0.0135596	1	0	0		SIVmac239M.3788	0.0133933	2	0	0
SIVmac239M.1042	0.00896957	2	0	0		SIVmac239M.2772	0.0130377	1	0	0		SIVmac239M.3635	0.0121989	2	0	0		SIVmac239M.196	0.0130508	3	0.00135601	0
SIVmac239M.620	0.00878442	1	0	0		SIVmac239M.6	0.0120183	0	0	0		SIVmac239M.6329	0.011859	3	0	0		SIVmac239M.1068	0.0129814	1	0	0
SIVmac239M.3518	0.0083316	2	0	0		SIVmac239M.2052	0.011558	0	0	0		SIVmac239M.231	0.0116566	1	0	0		SIVmac239M.3239	0.0110314	0	4.47e-05	0
SIVmac239M.220	0.00734559	2	0	0		SIVmac239M.4579	0.0113359	2	4.67792e-05	0		SIVmac239M.1925	0.010515	5	0	0		SIVmac239M.2050	0.0109552	1	0.00383707	0
SIVmac239M.1560	0.00727741	2	0	0		SIVmac239M.6649	0.0112164	1	0	0		SIVmac239M.1391	0.00959943	2	0	0		SIVmac239M.2413	0.0105353	1	0	0
SIVmac239M.4337	0.00680522	2	0	0		SIVmac239M.1177	0.00999867	0	0	0		SIVmac239M.1474	0.00852546	3	0	0		SIVmac239M.3701	0.00867158	3	0	0
SIVmac239M.770	0.00658634	0	0	0		SIVmac239M.6422	0.00995976	1	0	0		SIVmac239M.2288	0.00844102	3	0.0147401	1		SIVmac239M.170	0.00839387	1	0	0
SIVmac239M.2506	0.00640694	0	5.69384e-05	0		SIVmac239M.1897	0.00987814	1	0	0		SIVmac239M.1777	0.00844032	0	0	0		SIVmac239M.2	0.00813841	3	0	0
SIVmac239M.5530	0.00593259	3	0.0223388	1		SIVmac239M.7191	0.00971299	2	0	0		SIVmac239M.926	0.0080593	4	0	0		SIVmac239M.3594	0.00765984	1	0	0
SIVmac239M.1043	0.005807	0	0	0		SIVmac239M.1404	0.00912741	1	6.23723e-05	0		SIVmac239M.1128	0.00700767	4	0.0418761	3		SIVmac239M.468	0.00693457	4	0	0
SIVmac239M.962	0.00576682	0	0	0		SIVmac239M.2037	0.00906666	1	0	0		SIVmac239M.3106	0.00698254	1	0	0		SIVmac239M.627	0.00682335	1	0	0
SIVmac239M.551	0.00568931	2	0	0		SIVmac239M.3205	0.0087639	2	0	0		SIVmac239M.616	0.00688415	0	0	0		SIVmac239M.5317	0.00679302	1	0	0
SIVmac239M.739	0.00562975	1	0	0		SIVmac239M.5046	0.00849626	2	0	0		SIVmac239M.1008	0.00627843	0	0	0		SIVmac239M.436	0.00665551	1	0	0
SIVmac239M.3080	0.00559961	1	0	0		SIVmac239M.716	0.00832163	1	0	0		SIVmac239M.3181	0.00624633	3	0.0230377	1		SIVmac239M.1678	0.00649239	4	0	0
SIVmac239M.6091	0.00558382	1	0.00363457	1		SIVmac239M.897	0.00807392	2	0	0		SIVmac239M.548	0.00599441	3	0	0		SIVmac239M.1720	0.00630501	2	0	0
SIVmac239M.31	0.00531041	0	0	0		SIVmac239M.1524	0.00805114	1	0	0		SIVmac239M.3466	0.00590369	4	0	0		SIVmac239M.1825	0.00605629	0	0	0
SIVmac239M.1065	0.00528027	1	0	0		SIVmac239M.1674	0.00740291	1	0	0		SIVmac239M.756	0.00586322	0	0	0		SIVmac239M.1518	0.00600573	2	0	0
SIVmac239M.198	0.00524654	1	0	0		SIVmac239M.1275	0.0072558	0	0	0		SIVmac239M.436	0.00583391	2	0	0		SIVmac239M.4224	0.00589924	0	0	0
SIVmac239M.2582	0.00506355	0	0	0		SIVmac239M.5626	0.00698056	0	0	0		SIVmac239M.303	0.00548778	1	0.00318751	0		SIVmac239M.489	0.00585745	1	2.98e-05	0
SIVmac239M.13190	0.0049315	1	0	0		SIVmac239M.4594	0.00633138	0	0	0		SIVmac239M.2750	0.00540613	2	0	0		SIVmac239M.4510	0.00570376	4	0	0
SIVmac239M.1308	0.0048418	0	0	0		SIVmac239M.233	0.00623932	0	0.000132541	0		SIVmac239M.107	0.00529239	2	0	0		SIVmac239M.1330	0.00507218	1	0	0
SIVmac239M.1407	0.00479803	0	0	0		SIVmac239M.3740	0.00623268	1	0	0		SIVmac239M.3640	0.00527494	0	0	0		SIVmac239M.5647	0.00498186	0	0	0
SIVmac239M.109	0.00445715	0	0	0		SIVmac239M.1807	0.0060068	0	0	0		SIVmac239M.82	0.00513188	1	0	0		SIVmac239M.7667	0.00494344	3	0	0
SIVmac239M.4627	0.00439329	1	0	0		SIVmac239M.134	0.00586443	0	0	0		SIVmac239M.277	0.00494556	3	0	0		SIVmac239M.197	0.00485312	1	0	0
SIVmac239M.1057	0.00421962	2	0	0		SIVmac239M.3137	0.00583216	0	0	0		SIVmac239M.2580	0.00471179	1	0	0		SIVmac239M.304	0.00481402	1	0	0
SIVmac239M.814	0.00403591	4	0	0		SIVmac239M.1395	0.00564709	0	0	0		SIVmac239M.100	0.00451849	5	0	0		SIVmac239M.1145	0.00476886	1	4.47e-05	0
SIVmac239M.1132	0.00393473	0	0	0		SIVmac239M.263	0.0055854	1	0	0		SIVmac239M.2129	0.00450104	1	0	0		SIVmac239M.3249	0.00473516	2	0	0
SIVmac239M.4912	0.00379838	1	0	0		SIVmac239M.1716	0.00554079	3	0	0		SIVmac239M.3293	0.00415631	2	0	0		SIVmac239M.3558	0.00451947	2	0	0
SIVmac239M.117	0.00375173	0	8.54076e-05	0		SIVmac239M.2116	0.00527884	1	0	0		SIVmac239M.5597	0.00390648	2	0.068835	10		SIVmac239M.198	0.00435365	1	2.24e-05	0
SIVmac239M.767	0.00374025	2	0	0		SIVmac239M.602	0.00520861	2	0	0		SIVmac239M.841	0.00390509	2	0.111276	8		SIVmac239M.3448	0.00428153	0	0	0
SIVmac239M.295	0.00366777	0	0	0		SIVmac239M.52	0.00511655	1	0	0		SIVmac239M.1599	0.00376552	0	0.0143269	5		SIVmac239M.3192	0.00391957	0	0	0
SIVmac239M.621	0.00365342	2	0	0		SIVmac239M.265	0.00504442	1	0	0		SIVmac239M.1970	0.00371179	1	0	0		SIVmac239M.4492	0.0038771	0	0	0
SIVmac239M.7276	0.00357807	1	0	0		SIVmac239M.1326	0.00503018	0	0	0		SIVmac239M.844	0.00363852	0	0	0		SIVmac239M.160	0.00387441	1	0	0
SIVmac239M.3722	0.0035386	1	0	0		SIVmac239M.2062	0.00463061	0	0	0		SIVmac239M.1672	0.0035478	1	0	0		SIVmac239M.654	0.00383464	0	0	0
SIVmac239M.487	0.00345751	2	0.000123367	0		SIVmac239M.4215	0.00426142	0	0	0		SIVmac239M.78	0.00349965	0	0	0		SIVmac239M.2234	0.00377667	0	0	0
SIVmac239M.2421	0.00345607	0	0	0		SIVmac239M.965	0.00411716	1	0	0		SIVmac239M.779	0.00340125	0	0	0		SIVmac239M.3572	0.00370792	0	0.845064	90
SIVmac239M.1918	0.00342306	1	9.48974e-05	0		SIVmac239M.197	0.00409248	1	0	0		SIVmac239M.1702	0.00329239	1	0	0		SIVmac239M.1527	0.0037032	1	0	0
SIVmac239M.6389	0.0032128	0	0.000256223	0		SIVmac239M.105	0.00403553	0	0	0		SIVmac239M.387	0.00303489	3	0	0		SIVmac239M.4544	0.00348481	1	0	0
SIVmac239M.622	0.0030908	0	0	0		SIVmac239M.2150	0.0040175	0	0	0		SIVmac239M.601	0.00300418	0	0	0		SIVmac239M.936	0.00343156	1	0.0204371	0
SIVmac239M.1298	0.00302909	0	0	0		SIVmac239M.1014	0.00389127	2	0	0		SIVmac239M.4893	0.00295254	2	0	0		SIVmac239M.741	0.00328799	2	0	0
SIVmac239M.1098	0.0030054	1	0	0		SIVmac239M.1754	0.00387988	0	0	0		SIVmac239M.3472	0.00288695	0	0	0		SIVmac239M.5475	0.00323406	0	0	0
SIVmac239M.4455	0.00299536	0	0	0		SIVmac239M.7161	0.0038647	3	0	0		SIVmac239M.3257	0.00286182	0	0	0		SIVmac239M.495	0.00323339	0	0	0
SIVmac239M.4466	0.00296522	1	0	0		SIVmac239M.6218	0.0038628	0	0	0		SIVmac239M.2385	0.00284019	2	0	0		SIVmac239M.343	0.00315722	0	0	0
SIVmac239M.5904	0.00293651	0	0	0		SIVmac239M.659	0.00379352	0	0	0		SIVmac239M.150	0.00284019	0	0	0		SIVmac239M.2687	0.00313026	1	0	0
SIVmac239M.7717	0.00292288	0	0	0		SIVmac239M.1556	0.00377738	0	0	0		SIVmac239M.2891	0.00275157	0	0	0		SIVmac239M.1840	0.00304331	0	0	0
SIVmac239M.1712	0.0028425	1	0	0		SIVmac239M.7024	0.00377358	0	0	0		SIVmac239M.1161	0.00272226	6	0	0		SIVmac239M.4083	0.0030332	2	0	0
SIVmac239M.3157	0.0028138	2	0	0		SIVmac239M.5528	0.00369196	0	0	0		SIVmac239M.1126	0.00272156	1	0	0		SIVmac239M.3948	0.00299815	0	0	0
SIVmac239M.1671	0.00281165	0	0	0		SIVmac239M.7593	0.00366729	0	0	0		SIVmac239M.15	0.00271947	1	0	0		SIVmac239M.1034	0.00287615	1	0	0
SIVmac239M.6030	0.00279514	1	0	0		SIVmac239M.172	0.0035515	0	0	0		SIVmac239M.1113	0.00265457	0	0	0		SIVmac239M.71	0.00281616	1	2.98e-05	0
SIVmac239M.1289	0.00278007	0	0	0		SIVmac239M.3646	0.00351733	0	0	0		SIVmac239M.2419	0.00262875	0	0	0		SIVmac239M.6286	0.00276358	1	0	0
SIVmac239M.1018	0.00274419	0	0	0		SIVmac239M.1147	0.00343856	0	0	0		SIVmac239M.634	0.00256106	0	0	0		SIVmac239M.4525	0.00272179	1	0	0
SIVmac239M.831	0.00273342	0	0	0		SIVmac239M.15	0.00322976	0	0	0		SIVmac239M.707	0.00249267	0	0	0		SIVmac239M.4835	0.0027164	1	0	0
Unique 30092	0.00265951	0	0	0		SIVmac239M.1256	0.00315383	1	0	0		SIVmac239M.3828	0.0023845	1	0	0		SIVmac239M.308	0.00270494	1	0	0
SIVmac239M.1056	0.00264372	0	0	0		SIVmac239M.2809	0.00313959	0	6.23723e-05	0		SIVmac239M.1565	0.00234752	0	0	0		SIVmac239M.401	0.00269011	2	0	0
SIVmac239M.1272	0.00261502	1	0	0		SIVmac239M.1587	0.00301906	0	0	0		SIVmac239M.367	0.00227564	0	0	0		SIVmac239M.2333	0.00266652	1	0	0
SIVmac239M.4845	0.00261358	0	0	0		SIVmac239M.1344	0.00293554	0	0	0		SIVmac239M.1180	0.00227355	0	0	0		SIVmac239M.107	0.00264495	0	0	0
SIVmac239M.1117	0.00261071	0	0	0		SIVmac239M.1742	0.00291371	0	0	0		SIVmac239M.4163	0.00218213	2	0	0		SIVmac239M.2541	0.00258496	0	0	0
SIVmac239M.3364	0.00260497	0	0	0		SIVmac239M.3621	0.00290991	0	0	0		SIVmac239M.418	0.00218004	0	0	0		SIVmac239M.8060	0.00257148	0	0	0
SIVmac239M.150	0.00253321	0	0	0		SIVmac239M.103	0.00288808	0	0	0		SIVmac239M.1261	0.00205024	1	0	0		SIVmac239M.3680	0.00255665	1	0	0
SIVmac239M.7	0.00245714	0	0	0		SIVmac239M.3461	0.00272959	0	0	0		SIVmac239M.6058	0.00204605	0	0	0		SIVmac239M.4251	0.00252969	0	0	0
SIVmac239M.15	0.00243776	1	0	0		SIVmac239M.887	0.00271155	1	0	0		SIVmac239M.2180	0.00203349	1	0	0		SIVmac239M.4515	0.00251621	1	0	0
SIVmac239M.628	0.00237318	0	0	0		SIVmac239M.3499	0.00267264	0	0	0		SIVmac239M.792	0.00200418	0	0	0		SIVmac239M.4511	0.00251418	0	0	0
SIVmac239M.1297	0.00233371	0	0	0		SIVmac239M.4460	0.00265461	1	0	0		SIVmac239M.3696	0.00199441	6	0	0		SIVmac239M.883	0.00248385	0	0	0
SIVmac239M.5861	0.00230357	0	0	0		SIVmac239M.1091	0.00265081	0	0	0		SIVmac239M.1048	0.00194487	0	0	0		SIVmac239M.239	0.00247644	2	0	0
SIVmac239M.1000	0.00226051	0	0	0		SIVmac239M.1493	0.00260525	0	0	0		SIVmac239M.1440	0.00187508	1	0	0		SIVmac239M.792	0.0024306	1	0	0
SIVmac239M.263	0.00221961	0	0	0		SIVmac239M.631	0.00259387	0	0	0		SIVmac239M.146	0.00186462	0	0.000472223	0		SIVmac239M.817	0.00242926	0	0	0
SIVmac239M.478	0.002211	0	0	0		SIVmac239M.5110	0.00247903	1	0	0		SIVmac239M.7520	0.00184717	2	0	0		SIVmac239M.2096	0.00242184	2	0	0
SIVmac239M.148	0.00220741	0	0	0		SIVmac239M.582	0.00247143	0	0	0		SIVmac239M.1863	0.00180111	1	0	0		SIVmac239M.775	0.00242184	0	0	0
SIVmac239M.3635	0.0021909	0	0	0		SIVmac239M.525	0.00238886	2	0	0		SIVmac239M.3532	0.00179483	1	0	0		SIVmac239M.3838	0.00240162	0	0	0
SIVmac239M.3755	0.00218373	2	0	0		SIVmac239M.6400	0.00238127	2	0	0		SIVmac239M.655	0.00176413	0	0	0		SIVmac239M.927	0.00235376	1	0	0
SIVmac239M.4034	0.0021543	0	0	0		SIVmac239M.3585	0.00228351	1	0	0		SIVmac239M.3861	0.00175087	0	0	0		SIVmac239M.7554	0.00235174	0	0	0
SIVmac239M.5788	0.00215072	0	0	0		SIVmac239M.1029	0.00226453	0	0	0		SIVmac239M.4298	0.00170481	0	0	0		SIVmac239M.193	0.00234702	0	0	0
SIVmac239M.2201	0.00213062	0	0	0		SIVmac239M.2767	0.00223226	1	0	0		SIVmac239M.5574	0.00169504	1	0	0		SIVmac239M.2307	0.0023423	1	0	0
SIVmac239M.1244	0.00206029	0	0	0		SIVmac239M.3250	0.0021962	0	0	0		SIVmac239M.2375	0.00167062	0	0	0		SIVmac239M.557	0.00233287	2	0	0
SIVmac239M.468	0.0020524	4	0	0		SIVmac239M.741	0.00213166	1	0	0		SIVmac239M.2173	0.00166853	0	0	0		SIVmac239M.64	0.00233152	0	0	0
SIVmac239M.2225	0.00204164	0	0	0		SIVmac239M.4406	0.00210698	0	0	0		SIVmac239M.424	0.00166155	0	0	0		Unique 27906	0.00227894	0	0	0
SIVmac239M.949	0.00200863	6	0	0		SIVmac239M.4021	0.00209464	0	0	0		SIVmac239M.4230	0.00163782	0	0	0		SIVmac239M.4755	0.00225535	1	0	0
SIVmac239M.1906	0.00199427	0	0	0		SIVmac239M.113	0.00209369	0	0	0		SIVmac239M.6128	0.00163433	1	0	0		SIVmac239M.3408	0.00225468	2	0	0
SIVmac239M.2226	0.00199356	1	0	0		SIVmac239M.2343	0.00199973	0	0	0		SIVmac239M.132	0.00155897	1	0	0		SIVmac239M.3341	0.0022385	2	0	0
SIVmac239M.564	0.00198997	0	0	0		SIVmac239M.2053	0.00196841	0	0	0		SIVmac239M.84	0.00154012	0	0	0		SIVmac239M.1545	0.00221289	1	0	0
SIVmac239M.1977	0.00198853	1	0	0		SIVmac239M.1457	0.00195608	0	0	0		SIVmac239M.2447	0.00152338	3	0	0		SIVmac239M.1299	0.00218458	1	0	0
SIVmac239M.611	0.00197849	0	0	0		SIVmac239M.642	0.00192855	0	0	0		SIVmac239M.163	0.00151291	1	0	0		SIVmac239M.127	0.00216166	0	0	0
SIVmac239M.4857	0.00196844	0	0	0		SIVmac239M.2048	0.00192665	0	0	0		SIVmac239M.4169	0.00150174	1	0	0		SIVmac239M.109	0.00211987	0	0	0
Unique 30093	0.00196557	0	0	0		SIVmac239M.4468	0.00183554	0	0	0		SIVmac239M.56	0.00148918	1	0	0		SIVmac239M.1734	0.00210976	0	0	0
SIVmac239M.5070	0.00195624	0	0	0		SIVmac239M.7074	0.00179663	0	0	0		SIVmac239M.8853	0.00148569	0	0	0		SIVmac239M.3728	0.00210234	0	0	0
SIVmac239M.113	0.00195624	0	0	0		SIVmac239M.457	0.00169128	0	0	0		SIVmac239M.3679	0.00146685	0	0	0		SIVmac239M.2480	0.00205381	0	0	0
SIVmac239M.5057	0.00195265	3	0.00596904	0		SIVmac239M.6395	0.00167515	0	0	0		SIVmac239M.1841	0.00145638	2	0	0		SIVmac239M.2628	0.0020464	2	0	0
SIVmac239M.4421	0.00194548	0	0	0		SIVmac239M.797	0.00167325	0	0	0		SIVmac239M.61	0.00145429	0	0	0		SIVmac239M.6089	0.00199854	1	0	0
SIVmac239M.1284	0.00190242	0	0	0		SIVmac239M.318	0.00165806	2	0	0		SIVmac239M.1619	0.00143545	2	0	0		SIVmac239M.10623	0.00197293	1	0.0162722	2
SIVmac239M.3529	0.00189381	0	0	0		SIVmac239M.845	0.00165616	0	0	0		SIVmac239M.55	0.00141102	0	0	0		SIVmac239M.3080	0.00194597	0	0	0
SIVmac239M.281	0.00188807	1	0	0		SIVmac239M.400	0.00164667	0	0	0		SIVmac239M.1451	0.00139846	0	0	0		SIVmac239M.134	0.00189069	0	0	0
SIVmac239M.822	0.00184931	2	0	0		SIVmac239M.1265	0.00164288	0	0	0		SIVmac239M.902	0.00137543	0	0	0		SIVmac239M.2389	0.00186508	0	0	0
SIVmac239M.226	0.00184501	0	0	0		SIVmac239M.4236	0.00163054	0	0	0		SIVmac239M.989	0.00135729	0	0	0		SIVmac239M.3922	0.00186373	0	0	0
SIVmac239M.1429	0.00183209	0	0	0		SIVmac239M.5443	0.0016144	0	0	0		SIVmac239M.1601	0.00134543	0	0	0		SIVmac239M.2119	0.00181385	1	0	0
SIVmac239M.1995	0.00182778	0	0	0		SIVmac239M.4502	0.00158403	1	0	0		SIVmac239M.6115	0.00134403	0	0	0		SIVmac239M.4465	0.00179633	0	0	0
SIVmac239M.663	0.00181702	1	0	0		SIVmac239M.2596	0.00158308	1	0	0		SIVmac239M.6223	0.00130077	0	0	0		SIVmac239M.1095	0.00177071	0	0	0
SIVmac239M.7366	0.00179334	0	0	0		SIVmac239M.5621	0.00149387	0	0	0		SIVmac239M.1910	0.0012896	0	0	0		SIVmac239M.2567	0.00174982	0	0	0
SIVmac239M.982	0.00175961	0	0	0		SIVmac239M.2842	0.00147299	0	0	0		SIVmac239M.2113	0.0012889	0	0	0		SIVmac239M.1166	0.00174914	0	0	0
SIVmac239M.741	0.001751	0	0	0		SIVmac239M.1705	0.00147299	0	0	0		SIVmac239M.4053	0.00127076	0	0	0		SIVmac239M.4702	0.00167837	1	0	0
SIVmac239M.4600	0.00175028	0	0	0		SIVmac239M.1884	0.00145591	0	0	0		SIVmac239M.130	0.00126867	1	0	0		SIVmac239M.2129	0.00166354	0	0	0
SIVmac239M.2	0.00174311	0	0	0		SIVmac239M.3971	0.00144926	0	0	0		SIVmac239M.477	0.00124075	0	0	0		SIVmac239M.3203	0.00166152	0	0	0
SIVmac239M.1363	0.00173378	2	0	0		SIVmac239M.45	0.00143028	0	0	0		SIVmac239M.2390	0.00123936	0	0	0		SIVmac239M.962	0.0016595	0	0	0
SIVmac239M.709	0.00170005	1	0.000151836	0		SIVmac239M.2675	0.00140371	0	0	0		SIVmac239M.6925	0.001194	0	0	0		SIVmac239M.801	0.00164467	0	0	0
SIVmac239M.4063	0.00169861	1	0	0		SIVmac239M.507	0.00137239	0	0	0		SIVmac239M.1694	0.00118632	0	0	0		SIVmac239M.3862	0.00163591	3	0.000223519	0
SIVmac239M.2792	0.00168354	0	0	0		SIVmac239M.3751	0.00136764	0	0	0		SIVmac239M.2310	0.00117516	0	0	0		SIVmac239M.9	0.00163388	0	0	0
SIVmac239M.2390	0.00168283	0	0	0		SIVmac239M.2756	0.00136574	0	0	0		SIVmac239M.866	0.00116539	2	0	0		SIVmac239M.213	0.00162377	0	0	0
SIVmac239M.1728	0.00167852	0	0	0		SIVmac239M.1133	0.001361	0	0	0		SIVmac239M.4005	0.00113259	0	0	0		SIVmac239M.580	0.00161838	0	0	0
SIVmac239M.2823	0.00166847	1	0	0		SIVmac239M.223	0.00135245	0	0	0		SIVmac239M.6920	0.00110956	1	0	0		SIVmac239M.473	0.00161703	0	0	0
SIVmac239M.3271	0.00165914	0	0	0		SIVmac239M.823	0.00134676	0	0	0		SIVmac239M.5433	0.00107885	0	0	0		SIVmac239M.3893	0.00160153	0	0	0
SIVmac239M.1646	0.00163905	1	0	0		SIVmac239M.4959	0.00132208	0	0	0		SIVmac239M.607	0.00104885	0	0	0		SIVmac239M.152	0.00159749	0	0	0
SIVmac239M.197	0.00161393	0	0	0		SIVmac239M.3121	0.00132208	0	0	0		SIVmac239M.2092	0.00104396	0	0	0		SIVmac239M.1653	0.0015867	0	0	0
SIVmac239M.6449	0.00161178	0	0	0		SIVmac239M.1648	0.0013088	0	0	0		SIVmac239M.977	0.00104326	0	0	0		SIVmac239M.3420	0.00157929	0	0.0431987	3
SIVmac239M.6276	0.00158021	0	0	0		SIVmac239M.5987	0.00130595	0	0	0		SIVmac239M.5262	0.00104257	0	0	0		SIVmac239M.2665	0.00156176	1	0	0
SIVmac239M.3164	0.00157518	0	0	0		SIVmac239M.1155	0.00127463	0	0	0		SIVmac239M.3361	0.00103908	0	0	0		SIVmac239M.700	0.00155435	0	0	0
SIVmac239M.7702	0.00156872	0	0	0		SIVmac239M.4116	0.00127178	0	0	0		SIVmac239M.1492	0.00102652	1	0	0		SIVmac239M.2896	0.00153075	0	0.026703	1
SIVmac239M.4019	0.00155581	2	0	0		SIVmac239M.2959	0.00126799	0	0	0		SIVmac239M.243	0.00101814	0	0	0		SIVmac239M.58	0.00152199	1	0	0
Unique 30094	0.00155581	0	0	0		SIVmac239M.5792	0.00126514	1	0	0		SIVmac239M.385	0.00101605	0	0	0		SIVmac239M.1243	0.00150379	1	0	0
SIVmac239M.2452	0.00155294	0	0	0		SIVmac239M.5242	0.00126134	0	0	0		SIVmac239M.3871	0.00101396	0	0	0		SIVmac239M.1128	0.00148155	0	0	0
SIVmac239M.3171	0.00155006	0	0	0		SIVmac239M.3941	0.00124331	0	0	0		SIVmac239M.904	0.00101256	0	0	0		SIVmac239M.5902	0.00147279	0	0	0
SIVmac239M.1895	0.00153858	0	0	0		SIVmac239M.1611	0.00121484	0	0	0		Unique 45463	0.00100767	1	0	0		SIVmac239M.4261	0.00145661	0	0	0
SIVmac239M.3327	0.00153858	0	0	0		SIVmac239M.27	0.00121104	1	0	0		SIVmac239M.4882	0.00100279	0	0	0		SIVmac239M.5621	0.0014465	0	0	0
SIVmac239M.2033	0.00153643	1	0	0		SIVmac239M.1852	0.00120914	0	0	0		SIVmac239M.1838	0.00100209	0	0	0		SIVmac239M.2028	0.00142897	0	0	0
SIVmac239M.754	0.0015228	0	0	0		SIVmac239M.1719	0.00118067	0	0	0		SIVmac239M.1707	0.00100209	0	0	0		SIVmac239M.541	0.00140943	0	0	0
SIVmac239M.6515	0.00151562	0	0	0		SIVmac239M.1017	0.00116453	1	0	0		SIVmac239M.366	0.000991625	0	0	0		SIVmac239M.240	0.00139932	1	0	0
SIVmac239M.231	0.0015106	0	0	0		SIVmac239M.1762	0.00115979	1	0	0		SIVmac239M.8367	0.000991625	0	0	0		SIVmac239M.15	0.00136898	0	0	0
SIVmac239M.84	0.00150055	1	0	0		SIVmac239M.1069	0.0011503	0	0	0		SIVmac239M.554	0.000985344	1	0	0		SIVmac239M.4352	0.00136764	0	0	0
SIVmac239M.990	0.00149768	0	0	0		SIVmac239M.2007	0.00113511	0	0	0		SIVmac239M.142	0.000974179	0	0	0		SIVmac239M.2690	0.00133191	0	0	0
SIVmac239M.59	0.00147256	1	0	0		SIVmac239M.984	0.00111993	0	0	0		SIVmac239M.4919	0.000972085	0	0	0		SIVmac239M.3345	0.00132719	1	0	0
SIVmac239M.1328	0.00146897	0	0	0		SIVmac239M.778	0.00111708	0	0	0		SIVmac239M.2489	0.000971387	1	0	0		SIVmac239M.545	0.00130023	0	0	0
SIVmac239M.554	0.00146826	0	0	0		SIVmac239M.2244	0.00110095	0	0	0		SIVmac239M.2836	0.000968596	0	0	0		SIVmac239M.1656	0.00129551	2	0	0
SIVmac239M.563	0.00146467	0	0	0		SIVmac239M.2741	0.00109905	2	0	0		SIVmac239M.349	0.000961618	0	0	0		SIVmac239M.2303	0.00128608	0	0	0
SIVmac239M.4853	0.00146036	0	0	0		SIVmac239M.929	0.0010962	0	0	0		SIVmac239M.3208	0.00096092	0	0	0		SIVmac239M.314	0.0012699	1	0	0
SIVmac239M.4312	0.0014539	0	0	0		SIVmac239M.231	0.0010943	0	0	0		SIVmac239M.2244	0.000956733	0	0	0		SIVmac239M.1251	0.0012308	0	0	0
SIVmac239M.1904	0.00144601	0	0	0		SIVmac239M.1667	0.00108861	1	0	0		SIVmac239M.6465	0.00094138	0	0	0		SIVmac239M.2693	0.00123013	0	0	0
SIVmac239M.2088	0.00143022	0	0	0		SIVmac239M.1104	0.00108101	0	0.000218303	0		SIVmac239M.5152	0.000938589	0	0	0		SIVmac239M.174	0.00122609	0	0	0
SIVmac239M.697	0.00142663	1	0	0		SIVmac239M.1862	0.00108101	1	0	0		SIVmac239M.2222	0.000934402	0	0	0		SIVmac239M.184	0.00122002	1	0	0
SIVmac239M.2050	0.00141802	0	0	0		SIVmac239M.418	0.00107817	0	0	0		SIVmac239M.4811	0.000909978	0	0	0		SIVmac239M.200	0.001218	0	0	0
SIVmac239M.3338	0.00141013	0	0	0		SIVmac239M.4083	0.00107152	0	0	0		SIVmac239M.10	0.000905093	2	0	0		SIVmac239M.2248	0.00120721	0	0	0
SIVmac239M.45	0.00139434	0	0	0		SIVmac239M.557	0.00107057	0	0	0		SIVmac239M.101	0.000897417	0	0	0		SIVmac239M.4615	0.00119913	0	0	0
SIVmac239M.1249	0.00138716	1	0	0		SIVmac239M.2262	0.00106773	0	3.89827e-05	0		SIVmac239M.4476	0.000896719	0	0.0139812	0		SIVmac239M.6384	0.00119575	0	0	0
SIVmac239M.8110	0.00138214	0	0	0		SIVmac239M.6018	0.00106678	0	0	0		SIVmac239M.863	0.000896021	0	0	0		SIVmac239M.2249	0.00117351	0	0	0
SIVmac239M.941	0.00136779	0	0	0		SIVmac239M.2680	0.00102787	0	0	0		SIVmac239M.1382	0.000888345	0	0	0		SIVmac239M.2420	0.00117284	0	0	0
SIVmac239M.1902	0.00136635	1	0	0		SIVmac239M.2356	0.00102122	0	0	0		SIVmac239M.1351	0.000884158	0	0	0		SIVmac239M.151	0.00117284	1	0	0
SIVmac239M.274	0.00136133	0	0	0		SIVmac239M.1291	0.00102122	0	0	0		SIVmac239M.3772	0.000875784	0	0	0		SIVmac239M.1370	0.00116408	1	0	0
Unique 30095	0.00135774	2	0	0		SIVmac239M.3396	0.00102027	0	0	0		SIVmac239M.3572	0.000859036	1	0	0		SIVmac239M.293	0.00116273	0	0	0
SIVmac239M.1565	0.00135702	0	0	0		SIVmac239M.1053	0.000999393	0	0	0		SIVmac239M.511	0.000843683	1	0	0		SIVmac239M.1869	0.0011607	0	0	0
SIVmac239M.4	0.00135128	0	0	0		SIVmac239M.4787	0.000997494	0	0	0		SIVmac239M.1758	0.000834612	0	0	0		SIVmac239M.1236	0.00114116	0	0	0
SIVmac239M.132	0.00133478	0	0	0		SIVmac239M.2041	0.000985156	0	0	0		SIVmac239M.4585	0.00083182	0	0	0		SIVmac239M.1033	0.00113711	1	0	0
SIVmac239M.857	0.00132401	0	0	0		SIVmac239M.4211	0.000979462	1	0	0		SIVmac239M.6477	0.000826935	0	0	0		SIVmac239M.3808	0.00112565	0	0	0
SIVmac239M.994	0.00132258	0	0	0		SIVmac239M.3432	0.000971869	0	0	0		SIVmac239M.5305	0.00082554	0	0	0		SIVmac239M.3322	0.00110746	1	0	0
SIVmac239M.1267	0.00131971	0	0	0		SIVmac239M.9	0.000947193	0	0	0		SIVmac239M.1674	0.000824842	0	0	0		SIVmac239M.236	0.00108993	0	0	0
SIVmac239M.597	0.00130536	2	0	0		SIVmac239M.2906	0.000945294	1	0	0		SIVmac239M.337	0.000820655	0	0	0		SIVmac239M.2891	0.00108588	0	0	0
SIVmac239M.2259	0.0012989	0	0	0		SIVmac239M.63	0.000945294	1	0	0		SIVmac239M.1944	0.000818561	1	0	0		SIVmac239M.838	0.00106499	1	0	0
SIVmac239M.4920	0.00129674	0	0	0		SIVmac239M.2561	0.0009396	1	0	0		SIVmac239M.596	0.000815072	1	0	0		SIVmac239M.1983	0.00106095	0	0	0
SIVmac239M.3669	0.00129029	0	0	0		SIVmac239M.1732	0.000912076	0	0	0		SIVmac239M.6947	0.000814374	0	0	0		SIVmac239M.1598	0.00105892	0	0	0
Unique 30096	0.00128454	0	0	0		SIVmac239M.2466	0.000904484	0	0	0		SIVmac239M.1190	0.000813676	0	0	0		SIVmac239M.1327	0.00105083	0	0	0
SIVmac239M.1707	0.00128167	1	0	0		SIVmac239M.669	0.000903534	1	0	0		SIVmac239M.4450	0.000801115	2	0	0		SIVmac239M.3072	0.00104612	1	0	0
SIVmac239M.406	0.0012745	0	0	0		SIVmac239M.4701	0.000901636	0	0	0		SIVmac239M.12846	0.000797626	1	0	0		SIVmac239M.4958	0.00104342	0	0	0
SIVmac239M.183	0.00126445	0	0	0		SIVmac239M.4580	0.00089784	0	0	0		SIVmac239M.8049	0.000787159	0	0	0		SIVmac239M.1151	0.00104005	0	0	0
SIVmac239M.1909	0.00125943	0	0	0		SIVmac239M.671	0.000894044	0	0	0		SIVmac239M.1865	0.000782972	0	0	0		Unique 50681	0.00101242	0	0	0
SIVmac239M.7236	0.00125584	0	0	0		SIVmac239M.3092	0.000886451	0	0	0		SIVmac239M.4365	0.000782972	0	0	0		SIVmac239M.3157	0.000980734	0	0	0
SIVmac239M.2420	0.00125225	0	0	0		SIVmac239M.820	0.000881705	0	0	0		SIVmac239M.3926	0.000775993	1	0	0		SIVmac239M.3715	0.000978038	0	0	0
SIVmac239M.1622	0.00124866	0	0	0		SIVmac239M.4091	0.000879807	0	0	0		SIVmac239M.1132	0.000764828	0	0	0		SIVmac239M.2239	0.000975342	0	0	0
Unique 30097	0.00122713	0	0	0		SIVmac239M.916	0.000879807	0	0	0		SIVmac239M.758	0.000760641	0	0	0		SIVmac239M.407	0.000971298	0	0	0
SIVmac239M.6177	0.00122498	0	0	0		SIVmac239M.21	0.000878858	0	0	0		SIVmac239M.264	0.000739706	0	0	0		SIVmac239M.3187	0.00096658	0	0	0
SIVmac239M.3325	0.00122426	0	0	0		SIVmac239M.2662	0.000874113	0	0	0		SIVmac239M.7694	0.000739706	0	0	0		SIVmac239M.4096	0.000955795	0	0	0
SIVmac239M.9	0.00121422	1	0	0		SIVmac239M.83	0.000864622	0	0	0		SIVmac239M.865	0.00073203	0	0	0		SIVmac239M.4029	0.00094838	0	0	0
SIVmac239M.681	0.00121206	0	0	0		SIVmac239M.824	0.000857029	1	0	0		SIVmac239M.161	0.000718771	0	0	0		SIVmac239M.3829	0.000936248	0	0	0
SIVmac239M.8586	0.00120776	0	0	0		SIVmac239M.3457	0.000848487	1	0	0		SIVmac239M.8654	0.000700627	0	0	0		SIVmac239M.1674	0.000918722	0	0	0
SIVmac239M.389	0.00120417	0	0	0		SIVmac239M.238	0.00084564	0	0	0		SIVmac239M.2711	0.000697138	0	0	0		SIVmac239M.705	0.000911308	0	0	0
SIVmac239M.1069	0.00119915	0	0	0		SIVmac239M.944	0.000842793	0	0	0		SIVmac239M.768	0.00069644	0	0	0		SIVmac239M.2163	0.000908612	0	0	0
SIVmac239M.1694	0.00119843	0	0	0		SIVmac239M.380	0.000838047	0	0	0		SIVmac239M.585	0.000695742	0	0.00107937	0		SIVmac239M.3439	0.000901871	0	0	0
SIVmac239M.3978	0.00119054	0	0	0		SIVmac239M.328	0.000829505	1	0	0		SIVmac239M.79	0.000695044	0	0	0		SIVmac239M.591	0.000901197	0	0	0
SIVmac239M.27	0.0011891	2	0	0		SIVmac239M.828	0.000828556	1	0	0		SIVmac239M.5012	0.000685275	0	0	0		SIVmac239M.419	0.000897153	3	0	0
SIVmac239M.4866	0.0011769	1	0	0		SIVmac239M.972	0.00082476	0	0	0		SIVmac239M.2240	0.00067062	0	0	0		SIVmac239M.307	0.000885694	0	0	0
SIVmac239M.2386	0.00117618	0	0	0		SIVmac239M.4252	0.000822862	0	0	0		SIVmac239M.4887	0.00067062	0	0	0		SIVmac239M.28	0.000884346	0	0	0
SIVmac239M.275	0.00116685	0	0	0		SIVmac239M.3251	0.000813371	0	0	0		SIVmac239M.1290	0.000669224	0	0	0		SIVmac239M.135	0.000880976	0	0	0
SIVmac239M.4538	0.00116183	0	0	0		SIVmac239M.822	0.000801982	0	0	0		SIVmac239M.2631	0.000667131	0	0	0		SIVmac239M.5462	0.000874235	0	0	0
SIVmac239M.155	0.00115968	0	0	0		SIVmac239M.3967	0.000788694	0	0	0		SIVmac239M.345	0.000666433	0	0	0		SIVmac239M.516	0.000874235	0	0	0
SIVmac239M.455	0.00115753	0	0	0		SIVmac239M.3968	0.000787745	0	0	0		SIVmac239M.2665	0.000659455	2	0	0		SIVmac239M.1632	0.000871539	0	0	0
SIVmac239M.53	0.00115322	1	0	0		SIVmac239M.4198	0.000786796	0	0	0		SIVmac239M.4662	0.00065457	0	0	0		SIVmac239M.562	0.000866147	0	0	0
SIVmac239M.5452	0.00114533	0	0	0		SIVmac239M.1952	0.000783949	1	0	0		SIVmac239M.905	0.000653174	2	0	0		SIVmac239M.866	0.000863451	1	0	0
SIVmac239M.661	0.00114102	0	0	0		SIVmac239M.3480	0.000779204	0	0	0		SIVmac239M.2125	0.000647592	0	0	0		SIVmac239M.4566	0.000861429	0	0.0090078	0
SIVmac239M.194	0.00113026	0	0	0		SIVmac239M.4472	0.000777305	1	0	0		SIVmac239M.197	0.000647592	0	0	0		SIVmac239M.3913	0.000859406	0	0	0
SIVmac239M.5031	0.0011281	0	0	0		SIVmac239M.2294	0.000771611	0	0	0		SIVmac239M.3378	0.000647592	0	0	0		SIVmac239M.260	0.000836489	0	0	0
SIVmac239M.546	0.00112739	0	0	0		SIVmac239M.1571	0.000754527	0	0	0		SIVmac239M.726	0.000642009	0	0	0		SIVmac239M.4565	0.000827726	1	0	0
SIVmac239M.6165	0.00111303	0	0	0		SIVmac239M.1204	0.000753578	0	0	0		SIVmac239M.30	0.000637822	0	0	0		SIVmac239M.272	0.00082503	0	0	0
SIVmac239M.5623	0.00110944	1	0	0		SIVmac239M.1635	0.000748833	0	0	0		SIVmac239M.6715	0.000635728	0	0	0		SIVmac239M.1535	0.000823682	0	0	0
SIVmac239M.2805	0.00110729	0	0	0		SIVmac239M.4249	0.000747884	0	0	0		SIVmac239M.1293	0.000634333	0	0	0		SIVmac239M.80	0.000812223	0	0	0
SIVmac239M.3766	0.0011037	0	0	0		SIVmac239M.6794	0.000745985	0	0	0		SIVmac239M.309	0.000633635	1	0	0		SIVmac239M.2428	0.000798068	1	0	0
SIVmac239M.3276	0.00110155	0	0	0		SIVmac239M.6626	0.000745036	0	0	0		SIVmac239M.16	0.000630844	1	0	0		SIVmac239M.3441	0.000797394	0	0	0
SIVmac239M.3158	0.00109725	0	0	0		SIVmac239M.982	0.000739342	1	0	0		SIVmac239M.1343	0.000629448	0	0	0		SIVmac239M.72	0.00079672	0	0	0
SIVmac239M.983	0.00109581	0	0	0		SIVmac239M.1748	0.000739342	0	0	0		SIVmac239M.73	0.000621074	1	0	0		SIVmac239M.1362	0.000790654	0	0	0
SIVmac239M.5587	0.00109437	0	0	0		SIVmac239M.6094	0.00072036	0	0	0		SIVmac239M.463	0.000609908	0	0	0		SIVmac239M.1233	0.000784588	0	0	0
SIVmac239M.1691	0.00108146	0	0	0		SIVmac239M.7867	0.000712767	0	0	0		SIVmac239M.1819	0.000603628	0	0	0		SIVmac239M.5896	0.000783239	0	0	0
SIVmac239M.180	0.001075	0	0	0		SIVmac239M.73	0.000708971	0	0	0		SIVmac239M.7500	0.000599441	0	0	0		SIVmac239M.1517	0.000780543	0	0	0
SIVmac239M.2533	0.00107213	0	0	0		SIVmac239M.293	0.000697582	0	0	0		SIVmac239M.1586	0.000597347	0	0	0		SIVmac239M.2456	0.000773129	0	0	0
SIVmac239M.5282	0.00106998	0	0	0		SIVmac239M.4857	0.000697582	0	0	0		SIVmac239M.3248	0.00059665	0	0	0		SIVmac239M.154	0.000766388	0	0	0
SIVmac239M.3696	0.00106782	0	0	0		SIVmac239M.7432	0.000697582	0	0	0		SIVmac239M.735	0.000591067	0	0	0		SIVmac239M.322	0.000763018	0	0	0
SIVmac239M.381	0.00106208	0	0	0		SIVmac239M.200	0.000696633	0	0	0		SIVmac239M.5	0.000581297	0	0	0		SIVmac239M.1994	0.00076167	1	0	0
SIVmac239M.4568	0.00103409	0	0	0		SIVmac239M.148	0.000695684	0	0	0		SIVmac239M.6534	0.00057711	0	0	0		SIVmac239M.2325	0.000758974	1	0.00930583	1
SIVmac239M.190	0.00103122	1	0	0		SIVmac239M.2321	0.000694734	0	0	0		SIVmac239M.6730	0.000572923	0	0	0		SIVmac239M.2846	0.000756952	0	0	0
SIVmac239M.105	0.00102835	0	0	0		SIVmac239M.1895	0.000693785	0	0	0		SIVmac239M.120	0.000571527	0	0	0		SIVmac239M.771	0.000754256	0	0	0
SIVmac239M.1974	0.00102189	0	0	0		SIVmac239M.4618	0.00068904	0	0	0		SIVmac239M.2379	0.000569434	0	0	0		SIVmac239M.2167	0.000751559	0	0	0
SIVmac239M.4673	0.00102046	0	0	0		SIVmac239M.630	0.000661516	0	0	0		SIVmac239M.5054	0.000565247	0	0	0		SIVmac239M.5352	0.000747515	1	0	0
SIVmac239M.2005	0.00101257	0	0	0		SIVmac239M.2315	0.00065772	0	0	0		SIVmac239M.2048	0.00056106	0	0	0		SIVmac239M.1930	0.000744819	0	0	0
SIVmac239M.3053	0.00100252	1	0	0		SIVmac239M.792	0.000655822	0	0	0		SIVmac239M.1567	0.000560362	0	0	0		SIVmac239M.84	0.000742797	0	2.98e-05	0
SIVmac239M.5	0.000998931	0	0	0		SIVmac239M.406	0.000654873	0	0.113736	14		SIVmac239M.2068	0.000556873	0	0	0		SIVmac239M.1906	0.000740101	0	0	0
SIVmac239M.4406	0.000996778	0	0	0		SIVmac239M.152	0.000646331	0	0	0		Unique 45464	0.000554779	0	0	0		SIVmac239M.5671	0.00073673	0	0	0
SIVmac239M.3544	0.000987449	1	0	0		SIVmac239M.3162	0.000627349	0	0	0		SIVmac239M.253	0.000547801	0	0	0		SIVmac239M.206	0.000732686	0	0	0
SIVmac239M.3144	0.000984578	1	0	0		SIVmac239M.640	0.000623553	1	0	0		SIVmac239M.1911	0.000543614	0	0	0		SIVmac239M.704	0.000732012	0	0	0
SIVmac239M.1019	0.000979555	0	0	0		SIVmac239M.20	0.000618807	0	0	0		SIVmac239M.3182	0.000537334	0	0	0		SIVmac239M.582	0.000729316	1	0	0
SIVmac239M.1048	0.000975249	0	0	0		SIVmac239M.1636	0.000618807	0	0	0		SIVmac239M.4205	0.000537334	0	0	0		SIVmac239M.722	0.000724598	0	0	0
SIVmac239M.5234	0.000964485	0	0	0		SIVmac239M.131	0.000613113	0	0	0		SIVmac239M.3870	0.000536636	0	0	0		SIVmac239M.215	0.000724598	0	0	0
SIVmac239M.3898	0.000963767	0	0	0		SIVmac239M.1463	0.000612164	1	0	0		SIVmac239M.1167	0.00053524	0	0.314383	35		SIVmac239M.2547	0.000720553	0	0	0
SIVmac239M.513	0.000961614	1	0	0		SIVmac239M.2088	0.000610265	1	0	0		SIVmac239M.5353	0.00052547	0	0	0		SIVmac239M.1138	0.000711117	0	0	0
SIVmac239M.951	0.000958744	0	0	0		SIVmac239M.2919	0.000608367	0	0	0		SIVmac239M.3878	0.000522679	0	0	0		SIVmac239M.3449	0.000706398	0	0	0
SIVmac239M.83	0.000958026	1	0	0		SIVmac239M.154	0.000608367	1	0.0229842	2		SIVmac239M.670	0.000520585	0	0	0		SIVmac239M.708	0.000697636	0	0	0
SIVmac239M.1481	0.000934345	0	0	0		SIVmac239M.4820	0.000604571	0	0	0		SIVmac239M.1213	0.000510118	0	0	0		SIVmac239M.1689	0.000695614	1	0	0
SIVmac239M.2114	0.000931474	0	0	0		SIVmac239M.1098	0.000598876	0	0	0		SIVmac239M.71	0.000504535	0	0	0		SIVmac239M.530	0.000693592	1	0	0
SIVmac239M.359	0.000926451	0	0	0		SIVmac239M.598	0.000596978	0	0	0		SIVmac239M.186	0.000491974	1	0	0		SIVmac239M.2338	0.000692918	0	0	0
SIVmac239M.2680	0.00092071	0	0	0		SIVmac239M.2217	0.000596029	0	0	0		SIVmac239M.7786	0.000489183	0	0	0		SIVmac239M.1416	0.000686851	0	0	0
SIVmac239M.4044	0.000919992	0	0	0		SIVmac239M.611	0.000587487	0	0	0		SIVmac239M.662	0.0004836	0	0	0		SIVmac239M.1890	0.000685503	1	0	0
SIVmac239M.675	0.000916404	0	0	0		SIVmac239M.2111	0.000585589	0	0	0		SIVmac239M.465	0.000482204	0	0	0		SIVmac239M.597	0.000684155	1	0	0
SIVmac239M.2428	0.000913534	0	0	0		SIVmac239M.2726	0.000583691	0	0	0		SIVmac239M.2466	0.000480809	0	0	0		SIVmac239M.2576	0.000674044	0	0	0
SIVmac239M.640	0.000913534	0	0	0		SIVmac239M.193	0.000579894	0	0	0		SIVmac239M.1025	0.000478715	0	0	0		SIVmac239M.6457	0.000671348	0	0	0
SIVmac239M.1731	0.000904922	0	0	0		SIVmac239M.6489	0.000569454	0	0	0		SIVmac239M.299	0.00047732	0	0	0		SIVmac239M.1132	0.000657193	0	0	0
SIVmac239M.660	0.000897746	0	0	0		SIVmac239M.1420	0.000566607	0	0	0		SIVmac239M.560	0.000476622	0	0	0		SIVmac239M.1278	0.000653149	0	0	0
SIVmac239M.333	0.000894875	0	0	0		SIVmac239M.581	0.000565658	0	0	0		Unique 45465	0.000474528	0	0	0		SIVmac239M.1989	0.000651801	0	0	0
SIVmac239M.4020	0.000877653	0	0	0		SIVmac239M.5753	0.000557116	0	0	0		SIVmac239M.5628	0.000469643	0	0	0		SIVmac239M.943	0.000651127	0	0	0
SIVmac239M.1245	0.000876935	0	0	0		SIVmac239M.5864	0.000557116	0	0	0		SIVmac239M.149	0.000465456	0	0	0		SIVmac239M.524	0.000650453	0	0	0
SIVmac239M.1087	0.000876935	0	0	0		SIVmac239M.606	0.000554269	0	0	0		SIVmac239M.1638	0.000461269	1	0	0		SIVmac239M.2160	0.000647757	1	0	0
SIVmac239M.2683	0.0008755	1	0	0		SIVmac239M.60	0.000551422	0	0	0		SIVmac239M.1326	0.000459874	0	0	0		SIVmac239M.2913	0.000639668	0	0	0
SIVmac239M.3205	0.000874782	0	0	0		SIVmac239M.6159	0.000551422	0	0	0		SIVmac239M.2435	0.00045778	0	0	0		SIVmac239M.2302	0.00063832	0	0	0
SIVmac239M.643	0.000874064	0	0	0		SIVmac239M.4544	0.000551422	2	0	0		SIVmac239M.3332	0.000454989	0	0	0		SIVmac239M.4126	0.000637646	0	0	0
SIVmac239M.4490	0.000873347	0	0	0		SIVmac239M.4289	0.000549524	0	0	0		SIVmac239M.276	0.000454989	0	0	0		SIVmac239M.7973	0.000632928	0	0	0
SIVmac239M.2243	0.000864018	0	0	0		SIVmac239M.71	0.000546676	0	0	0		SIVmac239M.151	0.000452198	0	0	0		SIVmac239M.8961	0.000620795	0	0.0060499	0
SIVmac239M.100	0.000861865	0	0	0		SIVmac239M.288	0.000545727	0	0	0		SIVmac239M.480	0.000446615	0	0	0		SIVmac239M.7	0.000615402	0	0	0
SIVmac239M.4299	0.000858277	0	0	0		SIVmac239M.2137	0.000543829	0	0	0		SIVmac239M.423	0.000440334	0	0	0		SIVmac239M.614	0.000614054	0	0	0
SIVmac239M.5911	0.000855406	0	0	0		SIVmac239M.6640	0.000541931	0	0	0		SIVmac239M.2401	0.000435449	0	0	0		SIVmac239M.328	0.00061338	0	0	0
SIVmac239M.2404	0.000855406	0	0	0		SIVmac239M.4631	0.000535287	0	0	0		SIVmac239M.7006	0.000434054	0	0	0		SIVmac239M.344	0.000612706	0	0	0
SIVmac239M.1788	0.000853971	1	0	0		SIVmac239M.374	0.000522949	0	0	0		SIVmac239M.3707	0.000424284	2	0	0		SIVmac239M.2966	0.000610684	1	0	0
SIVmac239M.885	0.000841771	0	0	0		SIVmac239M.497	0.000520102	0	0	0		SIVmac239M.38	0.000423586	0	0	0		SIVmac239M.2502	0.000607314	0	0	0
SIVmac239M.1522	0.000841054	0	0	0		SIVmac239M.64	0.000517254	0	0	0		SIVmac239M.3325	0.000422888	0	0	0		SIVmac239M.5804	0.000607314	0	0	0
SIVmac239M.2255	0.000828854	0	0	0		SIVmac239M.2533	0.000516305	0	0	0		SIVmac239M.5706	0.000421493	0	0	0		SIVmac239M.2805	0.000602596	0	0	0
SIVmac239M.4064	0.000826701	0	0	0		SIVmac239M.2386	0.000512509	0	0	0		SIVmac239M.676	0.000420795	0	0	0		SIVmac239M.5532	0.000595855	0	0	0
SIVmac239M.306	0.000815937	0	0	0		SIVmac239M.4687	0.00051156	0	0	0		SIVmac239M.2278	0.000418004	0	0	0		SIVmac239M.3225	0.000593159	0	0	0
SIVmac239M.1658	0.00080589	0	0	0		SIVmac239M.1078	0.00050112	0	0	0		SIVmac239M.551	0.000416608	0	0	0		SIVmac239M.2018	0.000593159	0	0	0
SIVmac239M.6183	0.00080589	0	0	0		SIVmac239M.1118	0.000500171	0	0	0		SIVmac239M.1156	0.000416608	0	0	0		Unique 50682	0.000591137	0	0	0
SIVmac239M.296	0.000801585	0	0	0		SIVmac239M.2180	0.000499222	0	0.00183219	0		SIVmac239M.2165	0.000410327	0	0	0		SIVmac239M.3696	0.000585745	0	0	0
SIVmac239M.3028	0.000799432	0	0.000464997	0		SIVmac239M.3354	0.000498273	0	0	0		SIVmac239M.2402	0.000398464	1	0	0		SIVmac239M.825	0.000581026	0	0	0
SIVmac239M.184	0.000798714	0	0	0		SIVmac239M.371	0.000497324	0	0	0		SIVmac239M.220	0.000395673	0	0	0		SIVmac239M.477	0.000575634	0	0	0
SIVmac239M.723	0.000798714	10	0	0		SIVmac239M.3089	0.000492578	0	0	0		SIVmac239M.2192	0.000394975	0	0	0		SIVmac239M.1863	0.00057496	0	0	0
SIVmac239M.308	0.000794408	0	0	0		SIVmac239M.5751	0.00049068	0	0	0		SIVmac239M.5631	0.000394975	0	0	0		SIVmac239M.4201	0.00057496	0	0	0
SIVmac239M.4695	0.000792255	0	0	0		SIVmac239M.1676	0.000486884	0	0	0		SIVmac239M.6503	0.000394277	0	0	0		SIVmac239M.8836	0.000570241	0	0	0
SIVmac239M.2383	0.000790103	0	0	0		SIVmac239M.2406	0.000484985	0	0	0		SIVmac239M.2621	0.00039009	0	0	0		SIVmac239M.414	0.000569567	0	0	0
SIVmac239M.1652	0.000788667	1	0	0		SIVmac239M.6667	0.000482138	0	0	0		SIVmac239M.5338	0.000389392	0	0	0		SIVmac239M.1830	0.000563501	0	0	0
SIVmac239M.5625	0.000787232	0	0	0		SIVmac239M.881	0.00048024	0	0	0		SIVmac239M.4344	0.000386601	0	0	0		SIVmac239M.2157	0.000559457	0	0	0
SIVmac239M.1341	0.000780773	0	0	0		SIVmac239M.4265	0.00048024	0	0	0		SIVmac239M.2272	0.000385205	0	0	0		SIVmac239M.4036	0.000558783	0	0	0
SIVmac239M.631	0.000780773	0	0	0		SIVmac239M.36	0.000479291	0	0	0		SIVmac239M.2156	0.000383112	0	0	0		SIVmac239M.517	0.000556087	0	0	0
SIVmac239M.8015	0.000780056	0	0	0		SIVmac239M.6028	0.000478342	0	0	0		SIVmac239M.823	0.000379623	0	0	0		SIVmac239M.1875	0.000552716	0	0	0
SIVmac239M.4327	0.000771444	0	0	0		SIVmac239M.1450	0.000473596	0	0	0		SIVmac239M.4007	0.000378227	0	0	0		SIVmac239M.5757	0.000548672	0	0	0
SIVmac239M.4899	0.000767856	0	0	0		SIVmac239M.2145	0.000468851	0	0	0		SIVmac239M.2931	0.000377529	0	0	0		SIVmac239M.2945	0.000547998	0	0	0
SIVmac239M.101	0.000767856	0	0	0		SIVmac239M.1187	0.000467902	1	0	0		SIVmac239M.2582	0.000375436	0	0	0		SIVmac239M.536	0.000547324	0	0	0
SIVmac239M.428	0.000757092	2	0	0		SIVmac239M.272	0.000466953	0	0	0		SIVmac239M.3498	0.000374738	0	0	0		SIVmac239M.4529	0.00054665	0	0	0
SIVmac239M.153	0.000754939	0	0	0		SIVmac239M.3138	0.000462207	0	0	0		SIVmac239M.28	0.000371249	0	0	0		SIVmac239M.5026	0.000545976	0	0	0
SIVmac239M.2627	0.00074561	0	0	0		SIVmac239M.24	0.000460309	0	0	0		SIVmac239M.860	0.000370551	0	0	0		SIVmac239M.36	0.000543954	0	0	0
SIVmac239M.90	0.000743457	0	0	0		SIVmac239M.2614	0.000460309	0	0	0		SIVmac239M.2309	0.000369853	0	0	0		SIVmac239M.4316	0.000543954	0	0	0
SIVmac239M.3464	0.000742739	0	0	0		SIVmac239M.416	0.000460309	0	0	0		SIVmac239M.6035	0.000368457	0	0	0		SIVmac239M.7479	0.00054328	0	0	0
SIVmac239M.4918	0.000742739	0	0	0		SIVmac239M.1436	0.000460309	0	0	0		SIVmac239M.201	0.000360781	0	0	0		SIVmac239M.1881	0.000541258	0	0	0
SIVmac239M.5443	0.000740587	0	0	0		SIVmac239M.3047	0.000456513	0	0	0		SIVmac239M.3434	0.00035799	0	0	0		SIVmac239M.1212	0.000537887	0	0	0
SIVmac239M.2252	0.000739151	0	0	0		SIVmac239M.135	0.000452716	0	0	0		SIVmac239M.1109	0.000356594	0	0	0		SIVmac239M.8	0.000537213	0	0	0
SIVmac239M.4731	0.000739151	0	0	0		SIVmac239M.48	0.000445124	0	0	0		SIVmac239M.5889	0.000354501	0	0	0		SIVmac239M.857	0.000536539	0	0	0
SIVmac239M.3804	0.000735563	0	0	0		SIVmac239M.1384	0.000445124	0	0	0		SIVmac239M.9633	0.000353105	0	0	0		SIVmac239M.2283	0.000533843	0	0	0
SIVmac239M.558	0.00073341	0	0	0		SIVmac239M.39	0.000440378	0	0	0		SIVmac239M.3272	0.000348918	1	0	0		SIVmac239M.1113	0.000525755	0	0	0
SIVmac239M.1255	0.000732693	0	0	0		SIVmac239M.660	0.00042804	0	0	0		SIVmac239M.409	0.000343335	0	0	0		SIVmac239M.1960	0.000522384	0	0	0
SIVmac239M.4190	0.000732693	0	0	0		SIVmac239M.42	0.000426142	0	0	0		SIVmac239M.1947	0.000342637	0	0	0		SIVmac239M.3839	0.000521036	0	0	0
SIVmac239M.4572	0.000725517	0	0	0		SIVmac239M.570	0.000426142	0	0	0		SIVmac239M.4937	0.000335659	0	0	0		SIVmac239M.2761	0.000520362	0	0	0
SIVmac239M.1090	0.000724799	0	0	0		SIVmac239M.283	0.000421396	0	0	0		SIVmac239M.1313	0.000333565	0	0	0		SIVmac239M.8089	0.000519688	0	0	0
SIVmac239M.169	0.000724799	0	0	0		SIVmac239M.1826	0.000419498	0	0	0		SIVmac239M.874	0.000333565	0	0	0		SIVmac239M.1942	0.000519014	1	0	0
SIVmac239M.88	0.000717623	0	0	0		SIVmac239M.2100	0.000418549	0	0	0		SIVmac239M.2325	0.000332868	1	0	0		SIVmac239M.2626	0.000514296	0	0	0
SIVmac239M.2672	0.000716905	1	0	0		SIVmac239M.8172	0.0004176	0	0	0		SIVmac239M.341	0.000330774	0	0	0		SIVmac239M.5183	0.000514296	0	0	0
SIVmac239M.4766	0.000714035	0	0	0		SIVmac239M.2731	0.000415702	0	0	0		SIVmac239M.516	0.000330076	0	0	0		SIVmac239M.3236	0.000512948	0	0	0
SIVmac239M.1848	0.000713317	2	0	0		SIVmac239M.5220	0.000415702	0	0	0		SIVmac239M.3425	0.000330076	0	0	0		SIVmac239M.1345	0.000508229	0	0	0
SIVmac239M.5769	0.000711164	0	0	0		SIVmac239M.2335	0.000413804	0	0	0		SIVmac239M.1092	0.000329378	0	0	0		SIVmac239M.584	0.000505533	1	0	0
SIVmac239M.7706	0.000710446	1	0	0		SIVmac239M.438	0.000413804	0	0	0		SIVmac239M.862	0.000327285	0	0	0		SIVmac239M.795	0.000503511	0	0	0
SIVmac239M.1682	0.000710446	0	0	0		SIVmac239M.32	0.000411905	0	0	0		SIVmac239M.196	0.000323796	0	0	0		SIVmac239M.5746	0.000502163	0	0	0
SIVmac239M.475	0.000709729	1	0	0		SIVmac239M.1142	0.00040716	0	0	0		SIVmac239M.1870	0.000321004	0	0	0		SIVmac239M.31	0.000496771	0	0	0
SIVmac239M.565	0.000702553	0	0	0		SIVmac239M.466	0.000405262	1	0	0		SIVmac239M.2175	0.000318911	0	0	0		SIVmac239M.1717	0.000494749	0	0	0
SIVmac239M.2396	0.000702553	0	0	0		SIVmac239M.1615	0.000402414	0	0	0		SIVmac239M.9306	0.00031612	0	0	0		SIVmac239M.232	0.000494074	0	0	0
SIVmac239M.3961	0.000701117	0	0	0		SIVmac239M.2949	0.000401465	0	0	0		SIVmac239M.2427	0.000314724	0	0	0		SIVmac239M.1581	0.000484638	0	0	0
SIVmac239M.2500	0.0007004	0	0	0		SIVmac239M.2651	0.000401465	0	0	0		SIVmac239M.3982	0.000311933	0	0	0		SIVmac239M.1367	0.000481942	0	0	0
SIVmac239M.1404	0.000699682	0	0	0		Unique 40365	0.000401465	0	0	0		SIVmac239M.536	0.000311933	0	0	0		SIVmac239M.779	0.000479246	0	0	0
SIVmac239M.2219	0.000699682	0	0	0		SIVmac239M.476	0.000398618	0	0	0		SIVmac239M.6659	0.000308443	0	0	0		SIVmac239M.1070	0.000479246	0	0	0
SIVmac239M.10369	0.000696812	0	0	0		SIVmac239M.4620	0.000397669	0	0	0		SIVmac239M.3418	0.000305652	0	0	0		SIVmac239M.4034	0.000477897	0	0	0
SIVmac239M.375	0.000696812	0	0	0		SIVmac239M.33	0.000393873	0	0	0		SIVmac239M.6996	0.000304256	0	0	0		SIVmac239M.643	0.000476549	0	0	0
SIVmac239M.181	0.000695376	0	0	0		SIVmac239M.171	0.000391974	0	0	0		SIVmac239M.4513	0.000295185	0	0	0		SIVmac239M.7864	0.000475875	0	0	0
SIVmac239M.765	0.000693941	0	0	0		SIVmac239M.3464	0.000388178	0	0	0		SIVmac239M.5244	0.000295185	0	0	0		SIVmac239M.947	0.000473853	0	0	0
SIVmac239M.1450	0.000690353	0	0	0		SIVmac239M.2739	0.000388178	0	0	0		SIVmac239M.1563	0.000294487	0	0	0		SIVmac239M.2386	0.000469809	0	0	0
SIVmac239M.2106	0.000689635	0	0	0		SIVmac239M.871	0.00038628	0	0	0		SIVmac239M.6161	0.000293789	0	0	0		SIVmac239M.603	0.000467787	0	0	0
SIVmac239M.2029	0.0006882	0	0	0		SIVmac239M.203	0.000385331	0	0	0		SIVmac239M.1466	0.000290998	0	0	0		SIVmac239M.3395	0.000467113	0	0	0
SIVmac239M.1967	0.0006882	0	0	0		SIVmac239M.75	0.000385331	0	0	0		SIVmac239M.1431	0.000287508	0	0	0		SIVmac239M.2961	0.000465091	0	0	0
SIVmac239M.3332	0.000686047	0	0	0		SIVmac239M.271	0.000381534	0	0	0		SIVmac239M.964	0.000286113	0	0	0		SIVmac239M.2840	0.000463742	0	0	0
SIVmac239M.5930	0.000681742	0	0	0		SIVmac239M.546	0.000380585	0	0	0		SIVmac239M.1041	0.000281926	0	0	0		SIVmac239M.2176	0.000463068	0	0	0
SIVmac239M.929	0.000680306	0	0	0		SIVmac239M.1584	0.000378687	0	0	0		SIVmac239M.1150	0.000281926	0	0	0		SIVmac239M.259	0.000462394	1	0	0
Unique 30098	0.000678153	0	0	0		SIVmac239M.46	0.000377738	0	0	0		SIVmac239M.1729	0.000281228	0	0	0		SIVmac239M.2486	0.000459698	0	0	0
SIVmac239M.1105	0.000676001	0	0	0		SIVmac239M.2584	0.000374891	0	0	0		SIVmac239M.508	0.00028053	1	0	0		SIVmac239M.3882	0.00045835	0	0	0
SIVmac239M.1453	0.000673848	0	5.69384e-05	0		SIVmac239M.841	0.000374891	0	0	0		SIVmac239M.7952	0.000279134	0	0	0		SIVmac239M.4988	0.00045835	0	0	0
SIVmac239M.6233	0.000670977	0	0	0		SIVmac239M.2066	0.000373942	0	0	0		SIVmac239M.2394	0.00027076	0	0	0		SIVmac239M.4174	0.000457676	1	0	0
SIVmac239M.469	0.000669542	0	0	0		SIVmac239M.2482	0.000369196	0	0	0		SIVmac239M.336	0.000270062	0	0	0		SIVmac239M.1948	0.000457676	0	0	0
SIVmac239M.1258	0.000665236	0	0	0		SIVmac239M.3620	0.0003654	0	0	0		SIVmac239M.85	0.000269365	0	0	0		SIVmac239M.2448	0.000450936	0	0	0
SIVmac239M.4580	0.000665236	0	0	0		SIVmac239M.1327	0.000355909	0	0	0		SIVmac239M.5231	0.000267969	0	0	0		SIVmac239M.8568	0.000447565	1	0	0
SIVmac239M.2112	0.000663801	1	0	0		SIVmac239M.4675	0.000346418	0	0	0		SIVmac239M.6041	0.000266573	0	0	0		SIVmac239M.7516	0.000444869	0	0	0
SIVmac239M.51	0.000660213	0	0	0		SIVmac239M.7114	0.000342622	0	0	0		SIVmac239M.3028	0.000266573	1	0	0		SIVmac239M.2860	0.000443521	0	0	0
SIVmac239M.1744	0.000654472	0	0	0		SIVmac239M.38	0.000342622	0	0	0		SIVmac239M.5260	0.00026448	0	0	0		SIVmac239M.5117	0.000442847	0	0	0
SIVmac239M.485	0.000654472	0	0	0		SIVmac239M.8018	0.000341673	0	0	0		SIVmac239M.1576	0.000263084	0	0	0		SIVmac239M.1119	0.000441499	0	0	0
SIVmac239M.727	0.000651601	0	0	0		SIVmac239M.3392	0.000339774	0	0	0		SIVmac239M.877	0.000261688	0	0	0		SIVmac239M.1162	0.000438129	0	0	0
SIVmac239M.959	0.000649449	4	0	0		SIVmac239M.4532	0.000333131	0	0	0		SIVmac239M.235	0.000258199	0	0	0		SIVmac239M.3960	0.000437455	0	0	0
SIVmac239M.1457	0.000648013	0	0	0		SIVmac239M.2504	0.00032364	0	0	0		SIVmac239M.174	0.000256804	0	0	0		SIVmac239M.1785	0.00043341	0	0	0
SIVmac239M.984	0.000647296	0	0	0		SIVmac239M.127	0.000321742	0	0	0		SIVmac239M.439	0.000256106	0	0	0		SIVmac239M.5331	0.000430714	0	0	0
SIVmac239M.476	0.000645143	0	0	0		SIVmac239M.1360	0.000318894	0	0	0		SIVmac239M.59	0.000254012	0	0	0		SIVmac239M.1276	0.00043004	0	0	0
SIVmac239M.2781	0.000644425	0	0	0		SIVmac239M.6333	0.000318894	0	0	0		SIVmac239M.1645	0.000249825	0	0	0		SIVmac239M.6826	0.000428018	0	0	0
SIVmac239M.1476	0.000644425	0	0	0		SIVmac239M.3226	0.000316996	0	0	0		SIVmac239M.1265	0.000247732	0	0	0		SIVmac239M.1451	0.000427344	0	0	0
SIVmac239M.2265	0.000642272	0	0	0		SIVmac239M.2447	0.000307505	0	0	0		SIVmac239M.1477	0.000246336	0	0	0		SIVmac239M.1298	0.000425996	0	0	0
SIVmac239M.2829	0.000635096	0	0	0		SIVmac239M.92	0.000307505	0	0	0		SIVmac239M.290	0.000244243	0	0	0		SIVmac239M.5791	0.000424648	0	0	0
SIVmac239M.318	0.000632943	0	0	0		SIVmac239M.2125	0.000305607	0	0	0		SIVmac239M.2101	0.000243545	0	0	0		SIVmac239M.242	0.000422626	0	0	0
SIVmac239M.3466	0.000632943	0	0	0		SIVmac239M.1619	0.000304658	0	0	0		SIVmac239M.573	0.000243545	0	0	0		SIVmac239M.311	0.000417233	0	0	0
SIVmac239M.5025	0.000630073	0	0	0		SIVmac239M.347	0.000303709	0	0	0		SIVmac239M.204	0.000241451	1	0	0		SIVmac239M.106	0.000415885	0	2.98e-05	0
SIVmac239M.1713	0.000630073	0	0	0		SIVmac239M.902	0.000301811	0	0	0		SIVmac239M.216	0.000240753	0	0	0		SIVmac239M.6806	0.000415211	0	0	0
SIVmac239M.7102	0.00062792	0	0	0		SIVmac239M.604	0.000301811	0	0	0		SIVmac239M.427	0.000239358	0	0	0		SIVmac239M.3516	0.000407123	2	0	0
SIVmac239M.1192	0.000625049	0	0	0		SIVmac239M.878	0.000299913	0	0	0		SIVmac239M.2042	0.00023866	0	0	0		SIVmac239M.4628	0.000404427	0	0	0
SIVmac239M.47	0.000623614	0	0	0		SIVmac239M.1077	0.000298964	0	0	0		SIVmac239M.1917	0.000236566	0	0	0		SIVmac239M.486	0.000404427	0	0	0
SIVmac239M.2863	0.000623614	0	0	0		SIVmac239M.6140	0.000298015	0	0	0		SIVmac239M.447	0.000236566	0	0	0		SIVmac239M.8268	0.00040173	0	0	0
SIVmac239M.598	0.000623614	0	0	0		SIVmac239M.481	0.000298015	0	0	0		SIVmac239M.2522	0.000235171	0	0	0		SIVmac239M.499	0.000399708	0	0	0
SIVmac239M.7036	0.000620744	0	0	0		SIVmac239M.194	0.000297065	0	0	0		SIVmac239M.4847	0.000233077	0	0	0		SIVmac239M.1771	0.000397012	0	0	0
SIVmac239M.3066	0.000620026	0	0.000920504	0		SIVmac239M.3979	0.000290422	0	0	0		SIVmac239M.2502	0.000226797	0	0	0		SIVmac239M.1644	0.000395664	0	0	0
SIVmac239M.1224	0.00061572	0	0.0990349	5		SIVmac239M.609	0.000290422	0	0	0		SIVmac239M.1264	0.000226099	0	0	0		SIVmac239M.1901	0.000393642	0	0	0
SIVmac239M.818	0.00061572	0	0	0		SIVmac239M.2127	0.000288524	0	0	0		SIVmac239M.769	0.000223307	0	0	0		SIVmac239M.1595	0.000392294	0	0	0
SIVmac239M.225	0.000611415	0	0	0		SIVmac239M.14	0.000286625	0	0	0		SIVmac239M.1597	0.000221214	0	0	0		SIVmac239M.7282	0.00039162	0	0	0
SIVmac239M.120	0.000609979	0	0	0		SIVmac239M.1356	0.000285676	0	0	0		SIVmac239M.2218	0.000220516	0	0	0		SIVmac239M.1059	0.000390946	0	0	0
SIVmac239M.418	0.000609262	0	0	0		SIVmac239M.1758	0.000285676	0	0	0		SIVmac239M.1885	0.00021912	0	0	0		SIVmac239M.5380	0.000390272	0	0	0
SIVmac239M.5163	0.000609262	0	0	0		SIVmac239M.3391	0.000284727	0	0	0		SIVmac239M.13621	0.000218423	0	0	0		SIVmac239M.7287	0.000389598	0	0	0
SIVmac239M.924	0.000607826	1	0	0		SIVmac239M.1447	0.000280931	0	0	0		SIVmac239M.3742	0.000217027	1	0	0		SIVmac239M.269	0.000388924	0	0	0
SIVmac239M.683	0.000607826	0	0	0		SIVmac239M.1916	0.000280931	0	0	0		SIVmac239M.576	0.000216329	0	0	0		SIVmac239M.7422	0.000388924	0	0	0
SIVmac239M.845	0.000606391	0	0	0		SIVmac239M.2519	0.000279033	0	0	0		SIVmac239M.591	0.000215631	0	0	0		SIVmac239M.6040	0.000382857	0	0	0
SIVmac239M.2958	0.00060065	0	0	0		SIVmac239M.1219	0.000278084	0	0	0		SIVmac239M.784	0.000215631	0	0	0		SIVmac239M.799	0.000381509	0	0	0
SIVmac239M.861	0.000597062	0	0	0		SIVmac239M.6469	0.000277135	0	0	0		SIVmac239M.629	0.000214933	0	0	0		SIVmac239M.1000	0.000380835	0	0	0
SIVmac239M.2007	0.000596344	0	0	0		SIVmac239M.315	0.000276185	0	0	0		SIVmac239M.1023	0.000212142	0	0	0		SIVmac239M.61	0.000378813	0	0	0
SIVmac239M.385	0.000591321	0	0	0		SIVmac239M.3788	0.000275236	0	0	0		SIVmac239M.3051	0.000209351	0	0	0		SIVmac239M.94	0.000375443	0	0	0
SIVmac239M.5344	0.000590603	0	0	0		SIVmac239M.6194	0.000275236	0	0	0		SIVmac239M.2847	0.000204466	0	0	0		SIVmac239M.3673	0.000375443	0	0	0
SIVmac239M.2131	0.000589886	0	0	0		SIVmac239M.548	0.000272389	0	0	0		SIVmac239M.577	0.000204466	1	0	0		SIVmac239M.1972	0.000374769	0	0	0
SIVmac239M.5973	0.000587015	0	0	0		SIVmac239M.2539	0.00027144	0	0	0		SIVmac239M.375	0.000200977	0	0	0		SIVmac239M.97	0.000369376	0	0	0
SIVmac239M.5779	0.000586298	0	0	0		SIVmac239M.6869	0.000270491	1	0	0		SIVmac239M.615	0.000200279	0	0	0		SIVmac239M.2381	0.000368702	0	0	0
SIVmac239M.7073	0.000584862	0	0	0		SIVmac239M.722	0.000269542	0	0	0		SIVmac239M.4717	0.000197488	0	0	0		SIVmac239M.2725	0.000368702	0	0	0
SIVmac239M.514	0.000583427	0	0	0		SIVmac239M.458	0.000268593	0	0	0		SIVmac239M.971	0.000197488	0	0	0		SIVmac239M.717	0.000368702	0	0	0
SIVmac239M.1135	0.00058271	0	0	0		SIVmac239M.4067	0.000268593	0	0	0		SIVmac239M.5107	0.000197488	0	0	0		SIVmac239M.169	0.000368702	0	0	0
SIVmac239M.3411	0.000579121	0	0	0		SIVmac239M.2876	0.000265745	0	0	0		SIVmac239M.433	0.000197488	0	0	0		SIVmac239M.2851	0.000368028	0	0	0
SIVmac239M.178	0.000579121	0	0	0		SIVmac239M.4228	0.000261	0	0	0		SIVmac239M.3482	0.00019679	0	0	0		SIVmac239M.57	0.000367354	0	0	0
SIVmac239M.4959	0.000578404	0	0	0		SIVmac239M.2031	0.000261	0	0	0		SIVmac239M.6132	0.000194696	0	0	0		SIVmac239M.561	0.00036668	1	0	0
SIVmac239M.1470	0.000578404	0	0	0		SIVmac239M.6891	0.000261	0	0	0		SIVmac239M.17	0.000191905	0	0	0		SIVmac239M.564	0.000364658	0	0	0
SIVmac239M.81	0.000578404	0	0	0		SIVmac239M.4108	0.000260051	0	0	0		SIVmac239M.140	0.000191905	0	0	0		SIVmac239M.2343	0.000361962	0	0	0
SIVmac239M.5034	0.000574816	0	0	0		SIVmac239M.3004	0.000257204	0	0	0		SIVmac239M.6116	0.000189811	0	0	0		SIVmac239M.734	0.000361288	0	0	0
SIVmac239M.42	0.000571945	0	0	0		SIVmac239M.7253	0.000255305	0	0	0		SIVmac239M.1322	0.000184926	0	0	0		SIVmac239M.1	0.000360614	0	0	0
SIVmac239M.4503	0.00057051	0	0	0		SIVmac239M.1918	0.000254356	0	0	0		SIVmac239M.2639	0.000182833	0	0	0		SIVmac239M.7070	0.00035994	0	0	0
SIVmac239M.1273	0.000569792	1	0	0		SIVmac239M.874	0.000254356	0	0	0		SIVmac239M.4087	0.000182833	0	0	0		SIVmac239M.2091	0.00035994	0	0	0
SIVmac239M.3757	0.000566204	0	0	0		SIVmac239M.544	0.000253407	0	0	0		SIVmac239M.818	0.000182135	0	0	0		SIVmac239M.2732	0.000358592	0	0	0
SIVmac239M.25	0.000564051	0	0	0		SIVmac239M.829	0.000251509	0	0	0		SIVmac239M.430	0.000180739	0	0	0		SIVmac239M.26	0.000357918	0	0	0
SIVmac239M.12	0.000563334	0	0	0		SIVmac239M.352	0.000247713	0	0	0		SIVmac239M.90	0.000180739	0	0	0		SIVmac239M.132	0.000357918	0	0	0
SIVmac239M.862	0.000562616	0	0	0		SIVmac239M.1417	0.000247713	0	0	0		SIVmac239M.732	0.000178646	0	0	0		SIVmac239M.249	0.000355895	0	0	0
SIVmac239M.138	0.000559746	0	0	0		SIVmac239M.3153	0.000246764	0	0	0		SIVmac239M.1346	0.000177948	0	0	0		SIVmac239M.1395	0.000355221	0	0	0
SIVmac239M.4370	0.000559746	0	0	0		SIVmac239M.2459	0.000245815	0	0	0		SIVmac239M.1030	0.00017725	0	0	0		SIVmac239M.4060	0.000352525	0	0	0
SIVmac239M.5570	0.00055831	0	0	0		SIVmac239M.3322	0.000244865	0	0	0		SIVmac239M.7186	0.000176552	0	0	0		SIVmac239M.2975	0.000350503	0	0	0
SIVmac239M.734	0.000557593	0	0	0		SIVmac239M.4115	0.000243916	0	0	0		SIVmac239M.747	0.000176552	0	0	0		SIVmac239M.1622	0.000350503	0	8.2e-05	0
SIVmac239M.3764	0.000556158	0	0	0		SIVmac239M.3598	0.000242967	0	0	0		SIVmac239M.627	0.000175157	0	0	0		SIVmac239M.6136	0.000349829	0	0	0
SIVmac239M.4111	0.000554005	0	0	0		SIVmac239M.2665	0.000242967	0	0	0		SIVmac239M.6176	0.000175157	0	0	0		SIVmac239M.1049	0.000349155	0	0	0
SIVmac239M.22	0.000548981	0	0	0		SIVmac239M.564	0.000241069	0	0	0		SIVmac239M.353	0.000165387	1	0	0		SIVmac239M.195	0.000348481	0	0	0
SIVmac239M.1736	0.000548981	0	0	0		SIVmac239M.1775	0.00024012	0	0	0		SIVmac239M.2531	0.000163991	0	0	0		SIVmac239M.903	0.000347807	0	0	0
SIVmac239M.488	0.000547546	0	0	0		SIVmac239M.408	0.00024012	0	0	0		SIVmac239M.314	0.000163294	0	0	0		SIVmac239M.1156	0.000347133	0	0	0
SIVmac239M.2503	0.00054324	0	0	0		SIVmac239M.396	0.000235375	0	0	0		SIVmac239M.4982	0.000162596	0	0	0		SIVmac239M.2367	0.000345111	0	0	0
SIVmac239M.3136	0.000541805	0	0	0		SIVmac239M.1346	0.000234425	0	0	0		SIVmac239M.515	0.000159804	0	0	0		SIVmac239M.4084	0.000344437	0	0	0
SIVmac239M.772	0.000538935	0	0	0		SIVmac239M.158	0.000234425	0	0	0		SIVmac239M.1414	0.000159107	0	0	0		SIVmac239M.1311	0.000339718	0	0	0
SIVmac239M.1078	0.000537499	0	0	0		SIVmac239M.5604	0.000234425	0	0	0		SIVmac239M.641	0.000158409	0	0	0		SIVmac239M.2763	0.000339044	0	0	0
SIVmac239M.1645	0.000537499	0	0	0		SIVmac239M.1509	0.000230629	0	0	0		SIVmac239M.6003	0.000155617	0	0	0		SIVmac239M.515	0.000339044	0	0	0
SIVmac239M.329	0.000536064	0	0	0		SIVmac239M.4994	0.000230629	0	0	0		SIVmac239M.8515	0.000155617	0	0	0		SIVmac239M.98	0.000335674	0	0	0
SIVmac239M.68	0.000526017	0	0	0		SIVmac239M.2716	0.00022968	0	0	0		SIVmac239M.1623	0.000155617	0	0	0		SIVmac239M.1617	0.000330956	0	0	0
SIVmac239M.6115	0.0005253	0	0	0		SIVmac239M.2889	0.000228731	1	0	0		SIVmac239M.1825	0.00015492	0	0	0		SIVmac239M.6817	0.000329608	1	0	0
SIVmac239M.510	0.000523865	0	0	0		SIVmac239M.184	0.000227782	0	0	0		SIVmac239M.4626	0.00015492	0	0	0		SIVmac239M.3216	0.000328934	0	0	0
Unique 30099	0.000523865	0	0	0		SIVmac239M.1254	0.000227782	0	0	0		SIVmac239M.398	0.000153524	0	0	0		SIVmac239M.3732	0.000328934	0	0	0
SIVmac239M.607	0.000522429	0	0	0		SIVmac239M.5671	0.000226833	0	0	0		SIVmac239M.1998	0.000150733	0	0	0		SIVmac239M.481	0.000328934	0	0	0
SIVmac239M.3426	0.000520276	0	0	0		SIVmac239M.217	0.000226833	0	0	0		SIVmac239M.3968	0.000149337	0	0	0		SIVmac239M.2884	0.00032826	0	0	0
SIVmac239M.6351	0.000518124	0	0	0		SIVmac239M.4098	0.000226833	0	0	0		SIVmac239M.1219	0.000147941	0	0	0		SIVmac239M.3517	0.00032826	0	0	0
SIVmac239M.2866	0.000518124	0	0	0		SIVmac239M.1646	0.000225884	0	0	0		SIVmac239M.2084	0.000145848	0	0	0		SIVmac239M.661	0.000327586	0	0	0
SIVmac239M.193	0.000513818	0	0	0		SIVmac239M.1251	0.000223036	0	0	0		SIVmac239M.871	0.000144452	0	0	0		SIVmac239M.3204	0.000327586	0	0	0
SIVmac239M.3717	0.000512383	0	0	0		SIVmac239M.5885	0.000223036	0	0	0		SIVmac239M.6030	0.000144452	0	0	0		SIVmac239M.387	0.000322193	0	0	0
SIVmac239M.6128	0.000511665	0	0	0		SIVmac239M.698	0.000222087	0	0	0		SIVmac239M.2332	0.000143754	0	0	0		SIVmac239M.2075	0.000321519	0	0	0
SIVmac239M.3046	0.000511665	1	0	0		SIVmac239M.2880	0.000221138	0	0	0		SIVmac239M.6878	0.000140265	0	0	0		SIVmac239M.5560	0.000319497	0	0	0
SIVmac239M.953	0.000510947	0	0	0		SIVmac239M.2421	0.000218291	0	0	0		SIVmac239M.1495	0.000139567	0	0	0		SIVmac239M.458	0.000316801	0	0	0
SIVmac239M.3951	0.00051023	0	0	0		SIVmac239M.2654	0.000217342	0	0	0		SIVmac239M.3339	0.000138171	0	0	0		SIVmac239M.2396	0.000316127	1	0	0
SIVmac239M.7025	0.000508794	0	0	0		SIVmac239M.5111	0.000216393	0	0	0		SIVmac239M.6308	0.000136078	0	0	0		SIVmac239M.864	0.000316127	0	0	0
SIVmac239M.750	0.000507359	0	0	0		SIVmac239M.3934	0.000216393	0	0	0		SIVmac239M.111	0.000133984	0	0	0		SIVmac239M.1194	0.000315453	0	0	0
SIVmac239M.249	0.000506642	0	0	0		SIVmac239M.940	0.000213545	0	0	0		SIVmac239M.2736	0.000133984	0	0	0		SIVmac239M.75	0.000313431	0	0	0
SIVmac239M.33	0.000505924	0	0	0		SIVmac239M.1232	0.000213545	0	0	0		SIVmac239M.1921	0.000133287	0	0	0		SIVmac239M.2990	0.000312757	0	0	0
SIVmac239M.1181	0.000505206	0	0	0		SIVmac239M.766	0.000210698	0	0	0		SIVmac239M.3426	0.000132589	0	0	0		SIVmac239M.558	0.000311408	0	0	0
SIVmac239M.1082	0.000501618	0	0	0		SIVmac239M.86	0.000209749	0	0	0		SIVmac239M.1141	0.0001291	0	0	0		SIVmac239M.2679	0.00031006	0	0	0
SIVmac239M.1012	0.000496595	0	0	0		SIVmac239M.1814	0.0002088	0	0	0		SIVmac239M.1245	0.0001291	0	0	0		SIVmac239M.2506	0.000309386	0	0	0
SIVmac239M.2310	0.000496595	0	0	0		SIVmac239M.5452	0.0002088	1	0	0		SIVmac239M.3939	0.000127704	0	0	0		SIVmac239M.7293	0.000306016	0	0	0
SIVmac239M.775	0.00049516	0	0	0		SIVmac239M.605	0.0002088	0	0	0		SIVmac239M.3486	0.00012561	0	0	0		SIVmac239M.828	0.000306016	0	0	0
SIVmac239M.2594	0.000493724	0	0	0		SIVmac239M.213	0.000207851	1	0	0		SIVmac239M.41	0.000123517	0	0	0		SIVmac239M.4889	0.000303994	1	0	0
SIVmac239M.913	0.000493007	0	0	0		SIVmac239M.1064	0.000207851	0	0	0		SIVmac239M.5088	0.000122819	0	0	0		SIVmac239M.7935	0.000302646	0	0	0
SIVmac239M.2220	0.000490854	0	0	0		SIVmac239M.1931	0.000206902	0	0	0		SIVmac239M.8	0.000122121	0	0	0		SIVmac239M.888	0.00029995	0	0	0
SIVmac239M.28	0.000490854	0	0	0		SIVmac239M.100	0.000206902	0	0	0		SIVmac239M.6071	0.000122121	0	0	0		SIVmac239M.6287	0.00029995	0	0	0
SIVmac239M.320	0.000490854	0	0	0		SIVmac239M.893	0.000205004	0	0	0		SIVmac239M.4558	0.000121423	0	0	0		SIVmac239M.909	0.000293883	0	0	0
SIVmac239M.1006	0.000489419	0	0	0		SIVmac239M.146	0.000203105	0	0	0		SIVmac239M.2821	0.000121423	0	0	0		SIVmac239M.219	0.000293209	1	0	0
SIVmac239M.790	0.000487983	0	0	0		SIVmac239M.1180	0.000201207	0	0	0		SIVmac239M.4841	0.000118632	0	0	0		SIVmac239M.546	0.000287143	0	0	0
SIVmac239M.3446	0.000487983	0	0	0		SIVmac239M.474	0.000201207	0	0	0		SIVmac239M.8530	0.000117236	0	0	0		SIVmac239M.6312	0.000287143	0	0	0
SIVmac239M.1101	0.000486548	0	0	0		SIVmac239M.641	0.000200258	0	0	0		SIVmac239M.4310	0.000117236	0	0	0		SIVmac239M.395	0.000287143	0	0	0
SIVmac239M.1526	0.000486548	0	0	0		SIVmac239M.2593	0.000199309	0	0	0		SIVmac239M.4511	0.000117236	0	0	0		SIVmac239M.5367	0.000286469	0	0	0
SIVmac239M.843	0.000485831	1	0	0		SIVmac239M.6568	0.000197411	0	0	0		SIVmac239M.3806	0.000117236	1	0	0		SIVmac239M.4473	0.000285121	0	0	0
SIVmac239M.2922	0.000483678	1	0	0		SIVmac239M.8856	0.000195513	0	0	0		SIVmac239M.1365	0.000116539	0	0	0		SIVmac239M.1448	0.000285121	0	0	0
SIVmac239M.3014	0.000483678	0	0	0		SIVmac239M.3362	0.000193615	0	0	0		SIVmac239M.579	0.000113747	0	0	0		SIVmac239M.105	0.000284447	1	0	0
SIVmac239M.18	0.000482242	0	0	0		SIVmac239M.3936	0.000193615	0	0	0		SIVmac239M.5973	0.000113747	0	0	0		SIVmac239M.255	0.000283773	0	0	0
SIVmac239M.3822	0.000481525	0	0	0		SIVmac239M.3060	0.000188869	0	0	0		SIVmac239M.1147	0.000113747	0	0	0		SIVmac239M.2959	0.000281076	0	0	0
SIVmac239M.1662	0.000478654	0	0	0		SIVmac239M.281	0.000186022	0	0	0		SIVmac239M.3326	0.000112352	0	0	0		SIVmac239M.2691	0.000280402	0	0	0
SIVmac239M.32	0.000477219	0	0	0		SIVmac239M.1415	0.000182225	0	0	0		SIVmac239M.1826	0.000110956	0	0	0		SIVmac239M.59	0.000279728	0	0	0
SIVmac239M.3612	0.000475784	0	0	0		SIVmac239M.6928	0.000182225	0	0	0		SIVmac239M.2743	0.000108862	0	0	0		SIVmac239M.1878	0.000277706	0	0	0
SIVmac239M.317	0.000475066	0	0	0		SIVmac239M.1642	0.000180327	0	0	0		SIVmac239M.4188	0.000108165	0	0	0		SIVmac239M.1227	0.000277706	0	0	0
SIVmac239M.5926	0.000473631	0	0	0		SIVmac239M.3349	0.000179378	0	0	0		SIVmac239M.2290	0.000107467	0	0	0		SIVmac239M.194	0.000275684	0	0	0
SIVmac239M.4120	0.000472913	0	0	0		SIVmac239M.3848	0.000178429	1	0	0		SIVmac239M.953	0.000107467	0	0	0		SIVmac239M.2671	0.000272988	0	0	0
SIVmac239M.396	0.00047076	0	0	0		SIVmac239M.2417	0.000178429	0	0	0		SIVmac239M.979	0.000106769	0	0	0		SIVmac239M.2373	0.000272314	0	0	0
SIVmac239M.791	0.00047076	0	0	0		SIVmac239M.2424	0.00017748	0	0	0		SIVmac239M.828	0.000106071	0	0	0		SIVmac239M.4108	0.000270292	0	0	0
SIVmac239M.647	0.00047076	0	0	0		SIVmac239M.3916	0.000176531	0	0	0		SIVmac239M.3351	0.000106071	0	0	0		SIVmac239M.3228	0.000269618	0	0	0
SIVmac239M.1639	0.000469325	1	0	0		SIVmac239M.2420	0.000175582	0	0	0		SIVmac239M.3951	0.000105373	0	0	0		SIVmac239M.605	0.000269618	0	0	0
SIVmac239M.5283	0.000469325	0	0	0		SIVmac239M.2218	0.000175582	1	0	0		SIVmac239M.4687	0.000103978	0	0	0		SIVmac239M.406	0.000269618	0	0	0
SIVmac239M.3821	0.000465019	0	0	0		SIVmac239M.6903	0.000174633	0	0	0		SIVmac239M.396	0.00010328	0	0	0		SIVmac239M.520	0.000266922	0	0	0
SIVmac239M.960	0.000465019	0	0	0		SIVmac239M.1009	0.000174633	0	0	0		SIVmac239M.416	0.000102582	0	0	0		SIVmac239M.5833	0.000266248	0	0	0
SIVmac239M.276	0.000463584	0	0	0		SIVmac239M.5979	0.000173684	0	0	0		SIVmac239M.762	0.000101884	0	0	0		SIVmac239M.4092	0.000265573	0	0	0
SIVmac239M.5280	0.000462149	0	0	0		SIVmac239M.255	0.000172735	0	0	0		SIVmac239M.611	0.000101884	0	0	0		SIVmac239M.4542	0.000264899	0	0	0
SIVmac239M.1940	0.000460714	0	0	0		SIVmac239M.2605	0.000171785	0	0	0		SIVmac239M.1926	0.000101186	0	0	0		SIVmac239M.1874	0.000264225	1	0	0
SIVmac239M.1059	0.000458561	0	0	0		SIVmac239M.2303	0.000168938	0	0	0		SIVmac239M.291	0.000101186	0	0	0		SIVmac239M.1184	0.000264225	0	0	0
SIVmac239M.64	0.000457843	0	0	0		SIVmac239M.1194	0.000168938	1	0	0		SIVmac239M.6631	0.000100488	0	0	0		SIVmac239M.3434	0.000262877	0	0	0
SIVmac239M.2097	0.000457126	0	0	0		SIVmac239M.967	0.000168938	0	0	0		SIVmac239M.93	9.97905e-05	0	0	0		SIVmac239M.17	0.000260855	0	0	0
SIVmac239M.230	0.00045569	0	0	0		SIVmac239M.549	0.000166091	0	0	0		SIVmac239M.131	9.97905e-05	0	0	0		SIVmac239M.763	0.000260181	0	0	0
SIVmac239M.1881	0.000454255	0	0	0		SIVmac239M.1989	0.000166091	0	0	0		SIVmac239M.506	9.83948e-05	0	0	0		SIVmac239M.2508	0.000260181	0	0	0
SIVmac239M.1145	0.000452102	0	0	0		SIVmac239M.12	0.000165142	0	0	0		SIVmac239M.5409	9.7697e-05	0	0	0		SIVmac239M.165	0.000260181	0	0	0
SIVmac239M.5741	0.000451385	0	0	0		SIVmac239M.566	0.000165142	0	0	0		SIVmac239M.3194	9.7697e-05	0	0	0		SIVmac239M.3393	0.000259507	0	0	0
SIVmac239M.8694	0.000449949	0	0	0		SIVmac239M.991	0.000163244	0	0	0		SIVmac239M.426	9.7697e-05	0	0	0		SIVmac239M.3827	0.000256811	0	0	0
SIVmac239M.2655	0.000448514	1	0	0		SIVmac239M.1345	0.000159447	0	0	0		SIVmac239M.2183	9.69992e-05	0	0	0		SIVmac239M.251	0.000255463	0	0	0
SIVmac239M.3646	0.000448514	0	0	0		SIVmac239M.7731	0.000159447	0	0	0		SIVmac239M.4485	9.56035e-05	0	0	0		SIVmac239M.1662	0.000255463	0	0	0
SIVmac239M.243	0.000447797	0	0	0		SIVmac239M.863	0.0001566	0	0	0		SIVmac239M.1254	9.42078e-05	0	0	0		SIVmac239M.1577	0.000255463	0	0	0
SIVmac239M.3968	0.000447797	0	0	0		SIVmac239M.753	0.0001566	0	0	0		SIVmac239M.2954	9.28122e-05	0	0	0		SIVmac239M.837	0.000254115	0	0	0
SIVmac239M.2161	0.000445644	0	0	0		SIVmac239M.1128	0.0001566	0	0	0		SIVmac239M.1107	9.28122e-05	0	0	0		SIVmac239M.2390	0.000253441	0	0	0
SIVmac239M.377	0.000445644	0	0	0		SIVmac239M.2851	0.0001566	1	0	0		SIVmac239M.2133	9.21143e-05	0	0	0		SIVmac239M.4072	0.000253441	0	0	0
SIVmac239M.86	0.000443491	0	0	0		SIVmac239M.1937	0.0001566	0	0	0		SIVmac239M.2485	9.14165e-05	0	0	0		SIVmac239M.4904	0.000252767	0	0	0
SIVmac239M.163	0.000441338	0	0	0		SIVmac239M.519	0.0001566	0	0	0		SIVmac239M.1286	9.07186e-05	0	0	0		SIVmac239M.4310	0.000250744	0	0	0
SIVmac239M.7533	0.00044062	0	0	0		SIVmac239M.1130	0.0001566	0	0	0		SIVmac239M.3919	9.00208e-05	0	0	0		SIVmac239M.23	0.00025007	0	0	0
SIVmac239M.824	0.00044062	1	0	0		SIVmac239M.9365	0.000155651	0	0	0		SIVmac239M.2970	9.00208e-05	0	0	0		SIVmac239M.220	0.00025007	0	0	0
SIVmac239M.1677	0.000439903	0	0	0		SIVmac239M.140	0.000153753	0	0	0		SIVmac239M.3577	9.00208e-05	0	0	0		SIVmac239M.2221	0.000249396	0	0	0
SIVmac239M.579	0.00043775	0	0	0		SIVmac239M.3970	0.000152804	0	0	0		SIVmac239M.846	8.9323e-05	0	0	0		SIVmac239M.118	0.000249396	0	0	0
SIVmac239M.1256	0.000437032	0	0	0		SIVmac239M.6810	0.000152804	0	0	0		SIVmac239M.327	8.9323e-05	0	0	0		SIVmac239M.6578	0.000248722	0	0	0
SIVmac239M.7275	0.000435597	0	0	0		SIVmac239M.1473	0.000151855	0	0	0		SIVmac239M.3885	8.86251e-05	0	0	0		SIVmac239M.1897	0.000248048	0	0	0
SIVmac239M.1786	0.000434879	0	0	0		SIVmac239M.6913	0.000149956	0	0	0		SIVmac239M.2026	8.58338e-05	0	0	0		SIVmac239M.2399	0.000248048	0	0	0
SIVmac239M.452	0.000434162	0	0	0		SIVmac239M.2289	0.000148058	0	0	0		SIVmac239M.5586	8.58338e-05	0	0	0		SIVmac239M.2182	0.000248048	0	0	0
SIVmac239M.695	0.000433444	0	0	0		SIVmac239M.3490	0.000147109	0	0	0		SIVmac239M.5209	8.5136e-05	0	0	0		SIVmac239M.955	0.000244004	0	0	0
SIVmac239M.4393	0.000433444	0	0	0		SIVmac239M.1109	0.00014616	0	3.11862e-05	0		SIVmac239M.1795	8.44381e-05	0	0	0		SIVmac239M.1536	0.000244004	0	0	0
SIVmac239M.6286	0.000432726	0	0	0		SIVmac239M.1202	0.000145211	0	0	0		SIVmac239M.6052	8.37403e-05	0	0	0		SIVmac239M.5978	0.000242656	1	0	0
SIVmac239M.186	0.000429856	0	0	0		SIVmac239M.4587	0.000145211	0	0	0		SIVmac239M.251	8.23446e-05	0	0	0		SIVmac239M.4252	0.000241982	0	0	0
SIVmac239M.1330	0.000427703	0	0	0		SIVmac239M.222	0.000144262	0	0	0		SIVmac239M.4287	8.23446e-05	0	0	0		SIVmac239M.663	0.00023996	0	0	0
SIVmac239M.4549	0.000426985	0	0	0		SIVmac239M.6149	0.000144262	0	0	0		SIVmac239M.227	8.23446e-05	0	0	0		SIVmac239M.7272	0.000238612	0	0	0
SIVmac239M.62	0.000426268	1	0	0		SIVmac239M.959	0.000143313	0	0	0		SIVmac239M.5520	8.23446e-05	0	0	0		SIVmac239M.83	0.000237938	0	0	0
SIVmac239M.2963	0.000423397	0	0	0		SIVmac239M.4872	0.000142364	0	0	0		SIVmac239M.4587	8.23446e-05	0	0	0		SIVmac239M.1596	0.000237264	0	0	0
SIVmac239M.4262	0.000421245	0	0	0		SIVmac239M.4288	0.000142364	0	0	0		SIVmac239M.518	8.23446e-05	0	0	0		SIVmac239M.2901	0.000235916	0	0	0
SIVmac239M.481	0.000421245	0	0	0		SIVmac239M.441	0.000142364	0	0	0		SIVmac239M.124	7.95533e-05	0	0	0		SIVmac239M.2316	0.000235241	0	0	0
SIVmac239M.3102	0.000419809	0	0	0		SIVmac239M.443	0.000140465	0	0	0		SIVmac239M.2882	7.74598e-05	0	0	0		SIVmac239M.937	0.000234567	0	0	0
SIVmac239M.3823	0.000415504	0	0	0		SIVmac239M.571	0.000139516	0	0	0		SIVmac239M.2345	7.74598e-05	0	0	0		SIVmac239M.2584	0.000233219	0	0	0
SIVmac239M.1845	0.000411915	0	0	0		SIVmac239M.5331	0.000137618	0	0	0		SIVmac239M.2904	7.67619e-05	0	0	0		SIVmac239M.8339	0.000231197	0	0	0
SIVmac239M.577	0.00041048	0	0	0		SIVmac239M.6083	0.000137618	0	0	0		SIVmac239M.712	7.53663e-05	0	0	0		SIVmac239M.3396	0.000231197	0	0	0
SIVmac239M.5879	0.000409763	0	0	0		SIVmac239M.746	0.000130025	0	0	0		SIVmac239M.40	7.46684e-05	0	0	0		SIVmac239M.6253	0.000229849	0	0	0
SIVmac239M.1058	0.00040761	0	0	0		SIVmac239M.1143	0.000130025	0	0	0		SIVmac239M.3545	7.39706e-05	0	0	0		SIVmac239M.1895	0.000227153	0	0	0
SIVmac239M.758	0.00040761	0	0	0		SIVmac239M.2439	0.000129076	0	0	0		SIVmac239M.2636	7.39706e-05	0	0	0		SIVmac239M.4770	0.000225805	1	0	0
SIVmac239M.777	0.000406892	0	0	0		SIVmac239M.3128	0.000128127	0	0	0		SIVmac239M.1705	7.39706e-05	0	0	0		SIVmac239M.1388	0.000223783	0	0	0
SIVmac239M.572	0.000406174	0	0	0		SIVmac239M.2585	0.000128127	0	0	0		SIVmac239M.1637	7.39706e-05	1	0	0		SIVmac239M.5095	0.000223109	0	0	0
SIVmac239M.806	0.000404022	0	0	0		SIVmac239M.6290	0.000128127	0	0	0		SIVmac239M.113	7.32728e-05	0	0	0		SIVmac239M.2385	0.000219738	1	0	0
SIVmac239M.358	0.000404022	0	0	0		SIVmac239M.3845	0.000126229	0	0	0		SIVmac239M.3071	7.18771e-05	0	0	0		SIVmac239M.2203	0.00021839	0	0	0
SIVmac239M.2359	0.000402586	0	0	0		SIVmac239M.5726	0.000126229	0	0	0		SIVmac239M.2040	7.18771e-05	0	0	0		SIVmac239M.1159	0.00021839	0	0	0
SIVmac239M.2415	0.000401869	0	0	0		SIVmac239M.1665	0.00012528	0	0	0		SIVmac239M.815	7.11792e-05	0	0	0		SIVmac239M.1559	0.000217042	0	0	0
SIVmac239M.1617	0.000401869	0	0	0		SIVmac239M.4889	0.000124331	0	0	0		SIVmac239M.1532	7.11792e-05	0	0	0		SIVmac239M.16	0.000217042	0	0	0
SIVmac239M.4646	0.000400433	0	0	0		SIVmac239M.2946	0.000124331	0	0	0		SIVmac239M.2548	6.97836e-05	0	0	0		SIVmac239M.1175	0.000217042	0	0	0
SIVmac239M.7082	0.000399716	0	0	0		SIVmac239M.1216	0.000124331	0	0	0		SIVmac239M.1102	6.90857e-05	0	0	0		SIVmac239M.2642	0.00021502	0	0	0
SIVmac239M.7799	0.000398998	1	0	0		SIVmac239M.8826	0.000124331	0	0	0		SIVmac239M.1185	6.90857e-05	0	0	0		SIVmac239M.4961	0.00021165	0	0	0
SIVmac239M.2118	0.000398998	0	0	0		SIVmac239M.5708	0.000123382	0	0	0		SIVmac239M.2656	6.90857e-05	0	0	0		SIVmac239M.7895	0.000209628	0	0	0
SIVmac239M.2994	0.000397563	0	0	0		SIVmac239M.3838	0.000122433	0	0	0		SIVmac239M.1642	6.90857e-05	0	0	0		SIVmac239M.1069	0.00020828	0	0	0
SIVmac239M.1270	0.000396128	0	0	0		SIVmac239M.3703	0.000122433	0	0	0		SIVmac239M.104	6.76901e-05	0	0	0		SIVmac239M.1091	0.000206932	0	0	0
SIVmac239M.3716	0.00039541	0	0	0		SIVmac239M.3786	0.000121484	0	0	0		SIVmac239M.4899	6.76901e-05	0	0	0		SIVmac239M.5659	0.000206258	0	0	0
SIVmac239M.5555	0.000391822	0	0	0		SIVmac239M.3417	0.000121484	0	0	0		SIVmac239M.63	6.76901e-05	0	0	0		SIVmac239M.640	0.000205584	0	0	0
SIVmac239M.1467	0.000390387	0	0	0		SIVmac239M.2147	0.000120535	0	0	0		SIVmac239M.5398	6.62944e-05	0	0	0		SIVmac239M.53	0.000204235	0	0	0
SIVmac239M.5052	0.000390387	0	0	0		SIVmac239M.524	0.000119585	0	0	0		SIVmac239M.5812	6.62944e-05	0	0	0		SIVmac239M.1496	0.000204235	0	0.0012517	0
SIVmac239M.269	0.000388234	0	0	0		SIVmac239M.5016	0.000119585	0	0	0		SIVmac239M.3286	6.55966e-05	0	0	0		SIVmac239M.676	0.000203561	0	0	0
SIVmac239M.152	0.000387516	0	0	0		SIVmac239M.74	0.000118636	0	0	0		SIVmac239M.6429	6.48987e-05	0	0	0		SIVmac239M.2133	0.000202213	0	0	0
SIVmac239M.4323	0.000387516	0	0	0		SIVmac239M.3475	0.000118636	0	0	0		SIVmac239M.1630	6.48987e-05	1	0	0		SIVmac239M.130	0.000202213	0	0	0
SIVmac239M.8383	0.000387516	0	0	0		SIVmac239M.2825	0.000118636	0	0	0		SIVmac239M.1088	6.42009e-05	0	0	0		SIVmac239M.697	0.000201539	0	0	0
SIVmac239M.5867	0.000386081	0	0	0		SIVmac239M.4888	0.000117687	0	0	0		SIVmac239M.7205	6.35031e-05	0	0	0		SIVmac239M.3050	0.000201539	0	0	0
SIVmac239M.1663	0.000385363	0	0	0		SIVmac239M.2799	0.000117687	0	0	0		SIVmac239M.4231	6.28052e-05	0	0	0		SIVmac239M.3060	0.000200191	0	0	0
SIVmac239M.2650	0.000384646	0	0	0		SIVmac239M.309	0.000117687	0	0	0		SIVmac239M.1980	6.28052e-05	0	0	0		SIVmac239M.4772	0.000200191	0	0	0
SIVmac239M.3110	0.000383928	0	0	0		SIVmac239M.8441	0.000116738	0	0	0		SIVmac239M.858	6.28052e-05	0	0	0		SIVmac239M.8000	0.000199517	0	0	0
SIVmac239M.1524	0.000381058	0	0	0		SIVmac239M.2552	0.00011484	0	0	0		SIVmac239M.2248	6.28052e-05	0	0	0		SIVmac239M.1065	0.000198843	0	0	0
SIVmac239M.6058	0.00038034	0	0	0		SIVmac239M.3058	0.000113891	0	0	0		SIVmac239M.466	6.28052e-05	0	0	0		SIVmac239M.5550	0.000198169	0	0	0
SIVmac239M.4162	0.00037747	0	0	0		SIVmac239M.232	0.000113891	0	0	0		SIVmac239M.49	6.21074e-05	0	0	0		SIVmac239M.1090	0.000198169	0	0	0
SIVmac239M.5850	0.000376752	0	0	0		SIVmac239M.470	0.000111993	0	0	0		SIVmac239M.2449	6.21074e-05	0	0	0		SIVmac239M.1618	0.000197495	0	0	0
SIVmac239M.667	0.000376752	0	0	0		SIVmac239M.679	0.000111044	0	0	0		SIVmac239M.2573	6.21074e-05	0	0	0		SIVmac239M.291	0.000197495	0	0	0
SIVmac239M.2289	0.000373164	0	0	0		SIVmac239M.4967	0.000110095	0	0	0		SIVmac239M.22	6.14095e-05	0	0	0		SIVmac239M.3446	0.000196147	0	0	0
SIVmac239M.294	0.000371729	0	0	0		SIVmac239M.1368	0.000110095	0	0	0		SIVmac239M.612	6.14095e-05	0	0	0		SIVmac239M.2318	0.000196147	0	0	0
SIVmac239M.792	0.000371011	1	0	0		SIVmac239M.3931	0.000110095	0	0	0		SIVmac239M.1074	6.14095e-05	0	0	0		SIVmac239M.1964	0.000196147	0	0	0
SIVmac239M.6511	0.000371011	0	0	0		SIVmac239M.615	0.000109145	0	0	0		SIVmac239M.14206	6.07117e-05	1	0	0		SIVmac239M.7530	0.000195473	0	0	0
SIVmac239M.5600	0.000369576	0	0	0		SIVmac239M.291	0.000109145	0	0	0		SIVmac239M.1119	6.00139e-05	0	0	0		SIVmac239M.4255	0.000195473	0	0	0
SIVmac239M.4368	0.000368858	0	0	0		SIVmac239M.375	0.000107247	0	0	0		SIVmac239M.3875	5.9316e-05	0	0	0		SIVmac239M.3878	0.000194125	0	0	0
SIVmac239M.172	0.000368858	0	0	0		SIVmac239M.5360	0.000107247	0	0	0		SIVmac239M.2780	5.9316e-05	0	0	0		SIVmac239M.1721	0.000193451	0	0	0
SIVmac239M.5189	0.00036814	0	0	0		SIVmac239M.3628	0.000107247	0	0	0		SIVmac239M.202	5.79204e-05	0	0	0		SIVmac239M.446	0.000192103	0	0	0
SIVmac239M.1380	0.00036814	0	0	0		SIVmac239M.509	0.000105349	0	0	0		SIVmac239M.798	5.65247e-05	0	0	0		SIVmac239M.928	0.000192103	0	0	0
SIVmac239M.466	0.000366705	0	0	0		SIVmac239M.3071	0.000105349	0	0	0		SIVmac239M.8327	5.65247e-05	0	0	0		SIVmac239M.1951	0.000192103	0	0	0
SIVmac239M.1776	0.000366705	0	0	0		SIVmac239M.2425	0.0001044	0	0	0		SIVmac239M.1009	5.58269e-05	0	0	0		SIVmac239M.879	0.000191429	0	0	0
SIVmac239M.314	0.000365988	0	0	0		SIVmac239M.3422	0.0001044	0	0	0		SIVmac239M.18	5.58269e-05	0	0	0		SIVmac239M.216	0.000190755	0	0	0
SIVmac239M.6666	0.000364552	0	0	0		SIVmac239M.1433	0.0001044	0	0	0		SIVmac239M.2208	5.58269e-05	0	0	0		SIVmac239M.7768	0.000190755	0	0	0
SIVmac239M.474	0.000363835	3	0	0		SIVmac239M.1772	0.000103451	0	0	0		SIVmac239M.5243	5.58269e-05	0	0	0		SIVmac239M.4847	0.000189406	0	0	0
SIVmac239M.6465	0.000363117	0	0	0		SIVmac239M.3758	0.000102502	0	0	0		SIVmac239M.3667	5.5129e-05	0	0	0		SIVmac239M.1353	0.000188732	0	0	0
SIVmac239M.1985	0.000362399	0	0	0		SIVmac239M.3311	0.000102502	0	0	0		SIVmac239M.552	5.5129e-05	0	0	0		SIVmac239M.502	0.000187384	0	0	0
SIVmac239M.4829	0.000361682	0	0	0		SIVmac239M.4808	0.000101553	0	0	0		SIVmac239M.1452	5.5129e-05	0	0	0		SIVmac239M.2309	0.00018671	0	0	0
SIVmac239M.2590	0.000360247	0	0	0		SIVmac239M.896	0.000101553	0	0	0		SIVmac239M.425	5.44312e-05	0	0	0		SIVmac239M.201	0.00018671	0	0	0
SIVmac239M.807	0.000360247	0	0	0		SIVmac239M.164	0.000100604	0	0	0		SIVmac239M.978	5.44312e-05	0	0	0		SIVmac239M.3040	0.00018671	0	0	0
SIVmac239M.3884	0.000358811	0	0	0		SIVmac239M.6480	0.000100604	0	0	0		SIVmac239M.4013	5.37334e-05	0	0	0		SIVmac239M.1008	0.00018671	0	0	0
SIVmac239M.5871	0.000356658	0	0	0		SIVmac239M.657	0.000100604	0	0	0		SIVmac239M.1856	5.30355e-05	0	0	0		SIVmac239M.305	0.000186036	0	0	0
SIVmac239M.167	0.000355941	0	0	0		SIVmac239M.5823	0.000100604	0	0	0		SIVmac239M.432	5.23377e-05	0	0	0		SIVmac239M.1328	0.000185362	0	0	0
SIVmac239M.205	0.000355223	0	0	0		SIVmac239M.8394	9.87054e-05	0	0	0		SIVmac239M.675	5.16398e-05	0	0	0		SIVmac239M.290	0.000184014	1	0	0
SIVmac239M.1153	0.000354506	0	0	0		SIVmac239M.1139	9.77563e-05	0	0	0		SIVmac239M.3758	5.0942e-05	0	0	0		SIVmac239M.3476	0.000184014	0	0	0
SIVmac239M.1993	0.000354506	0	0	0		SIVmac239M.1919	9.77563e-05	0	0	0		SIVmac239M.1742	5.02442e-05	0	0	0		SIVmac239M.40	0.00018334	0	0	0
SIVmac239M.424	0.000353788	0	0	0		SIVmac239M.670	9.68073e-05	0	0	0		SIVmac239M.3771	4.88485e-05	0	0	0		SIVmac239M.104	0.000182666	0	0	0
SIVmac239M.5841	0.00035307	0	0.000142346	0		SIVmac239M.412	9.68073e-05	0	0	0		SIVmac239M.5293	4.88485e-05	0	0	0		SIVmac239M.4140	0.000182666	0	0	0
SIVmac239M.483	0.000352353	0	0	0		SIVmac239M.5956	9.58582e-05	0	0	0		SIVmac239M.2439	4.88485e-05	0	0	0		SIVmac239M.2809	0.000182666	0	0.000305475	0
SIVmac239M.2759	0.000349482	0	0	0		SIVmac239M.2535	9.58582e-05	0	0	0		SIVmac239M.3422	4.81507e-05	0	0	0		SIVmac239M.2862	0.000182666	0	0	0
SIVmac239M.567	0.000349482	0	0	0		SIVmac239M.708	9.49091e-05	0	0	0		SIVmac239M.2014	4.74528e-05	0	0	0		SIVmac239M.372	0.000182666	0	0	0
SIVmac239M.4278	0.000348047	0	0	0		SIVmac239M.506	9.396e-05	0	0	0		SIVmac239M.457	4.6755e-05	0	0	0		SIVmac239M.1611	0.000181992	0	0	0
SIVmac239M.1340	0.000348047	0	0	0		SIVmac239M.2998	9.396e-05	0	0	0		SIVmac239M.2051	4.60572e-05	0	0	0		SIVmac239M.4816	0.000181318	0	0	0
SIVmac239M.1170	0.000346612	0	0	0		SIVmac239M.5537	9.396e-05	0	0	0		SIVmac239M.1392	4.53593e-05	0	0	0		SIVmac239M.1665	0.000181318	0	0	0
SIVmac239M.1362	0.000346612	0	0	0		SIVmac239M.2385	9.30109e-05	0	0	0		SIVmac239M.1945	4.39637e-05	0	0	0		SIVmac239M.2243	0.000180644	0	0	0
SIVmac239M.55	0.000346612	0	0	0		SIVmac239M.8927	9.20618e-05	0	0	0		SIVmac239M.1311	4.39637e-05	0	0	0		SIVmac239M.1843	0.00017997	0	0	0
SIVmac239M.278	0.000346612	1	0	0		SIVmac239M.2235	9.20618e-05	0	0	0		SIVmac239M.3740	4.2568e-05	0	0	0		SIVmac239M.2754	0.000178622	0	0	0
SIVmac239M.425	0.000341588	0	0	0		SIVmac239M.108	9.11127e-05	0	0	0		SIVmac239M.3022	4.2568e-05	0	0	0		SIVmac239M.399	0.000178622	0	0	0
SIVmac239M.1810	0.000341588	0	0	0		SIVmac239M.65	9.11127e-05	0	0	0		SIVmac239M.224	4.2568e-05	0	0	0		SIVmac239M.42	0.000178622	0	0	0
SIVmac239M.1274	0.000340871	1	0	0		SIVmac239M.294	9.01636e-05	0	0	0		SIVmac239M.3868	4.18701e-05	0	0	0		SIVmac239M.1940	0.000175252	0	0	0
SIVmac239M.678	0.000340153	0	0	0		SIVmac239M.295	9.01636e-05	0	0	0		SIVmac239M.1272	4.18701e-05	0	0	0		SIVmac239M.2095	0.000174577	0	0	0
SIVmac239M.6787	0.000339436	0	0	0		SIVmac239M.5225	8.92145e-05	0	0	0		SIVmac239M.4923	4.11723e-05	0	0	0		SIVmac239M.657	0.000173903	0	0	0
SIVmac239M.1068	0.000339436	0	0	0		SIVmac239M.895	8.82654e-05	0	0	0		SIVmac239M.2508	4.11723e-05	0	0	0		SIVmac239M.4876	0.000173229	1	0	0
SIVmac239M.3088	0.000338718	0	0	0		SIVmac239M.3842	8.82654e-05	0	0	0		SIVmac239M.2672	4.11723e-05	0	0	0		SIVmac239M.5287	0.000171881	0	0	0
SIVmac239M.6279	0.000338718	0	0	0		SIVmac239M.1432	8.73164e-05	0	0	0		SIVmac239M.2030	4.04745e-05	0	0	0		SIVmac239M.6263	0.000171207	0	0	0
SIVmac239M.72	0.000338	0	0	0		SIVmac239M.218	8.73164e-05	0	0	0		SIVmac239M.6457	4.04745e-05	0	0	0		SIVmac239M.4877	0.000171207	0	0	0
SIVmac239M.3341	0.000337283	0	0	0		SIVmac239M.933	8.73164e-05	0	0	0		SIVmac239M.2264	4.04745e-05	0	0	0		SIVmac239M.5952	0.000171207	0	0	0
SIVmac239M.9136	0.000336565	0	0	0		SIVmac239M.3270	8.73164e-05	0	0	0		SIVmac239M.8532	3.90788e-05	0	0	0		SIVmac239M.1056	0.000169859	0	0	0
SIVmac239M.3413	0.000336565	0	0	0		SIVmac239M.629	8.63673e-05	0	0	0		SIVmac239M.853	3.90788e-05	0	0	0		SIVmac239M.4037	0.000169859	0	0	0
SIVmac239M.5509	0.00033513	0	0	0		SIVmac239M.57	8.63673e-05	0	0	0		SIVmac239M.4948	3.90788e-05	0	0	0		SIVmac239M.1244	0.000169185	0	0	0
SIVmac239M.3730	0.00033513	0	0	0		SIVmac239M.1225	8.54182e-05	0	0	0		SIVmac239M.1353	3.90788e-05	0	0	0		SIVmac239M.4872	0.000167163	0	0	0
SIVmac239M.4232	0.000333695	0	0	0		SIVmac239M.155	8.44691e-05	0	0	0		SIVmac239M.383	3.90788e-05	0	0	0		SIVmac239M.1304	0.000166489	0	0	0
SIVmac239M.6455	0.000333695	2	0	0		SIVmac239M.1803	8.352e-05	0	0	0		SIVmac239M.70	3.8381e-05	0	0	0		SIVmac239M.2815	0.000166489	0	0	0
SIVmac239M.3106	0.000330106	0	0	0		SIVmac239M.3506	8.352e-05	0	0	0		SIVmac239M.665	3.8381e-05	0	0	0		SIVmac239M.4249	0.000166489	0	0	0
SIVmac239M.472	0.000329389	0	0	0		SIVmac239M.3208	8.25709e-05	0	0	0		SIVmac239M.869	3.8381e-05	0	0	0		SIVmac239M.4044	0.000165815	0	0	0
SIVmac239M.124	0.000329389	0	0	0		SIVmac239M.109	8.25709e-05	0	0	0		SIVmac239M.4233	3.8381e-05	0	0	0		SIVmac239M.2516	0.000165141	0	0	0
SIVmac239M.1461	0.000327954	0	0	0		SIVmac239M.695	8.16218e-05	0	0	0		SIVmac239M.2057	3.76831e-05	0	0	0		SIVmac239M.1565	0.000164467	0	0	0
SIVmac239M.1946	0.000327236	0	0	0		SIVmac239M.7736	8.16218e-05	0	0	0		SIVmac239M.5921	3.76831e-05	0	0	0		SIVmac239M.278	0.000163793	0	0	0
SIVmac239M.655	0.000326518	0	0	0		SIVmac239M.3705	8.16218e-05	0	0	0		SIVmac239M.2283	3.69853e-05	0	0	0		SIVmac239M.2106	0.000163119	0	0	0
SIVmac239M.942	0.000326518	0	0	0		SIVmac239M.22	8.06727e-05	0	0	0		SIVmac239M.4159	3.62875e-05	0	0	0		SIVmac239M.7949	0.000163119	0	0	0
SIVmac239M.209	0.000325801	0	0	0		SIVmac239M.3508	8.06727e-05	0	0	0		SIVmac239M.6944	3.62875e-05	0	0	0		SIVmac239M.1351	0.000163119	0	0	0
SIVmac239M.1885	0.000325083	0	0	0		SIVmac239M.1629	8.06727e-05	0	0	0		SIVmac239M.1783	3.62875e-05	0	0	0		SIVmac239M.890	0.000162445	0	0	0
SIVmac239M.4743	0.000324365	0	0	0		SIVmac239M.2682	7.97236e-05	0	0	0		SIVmac239M.789	3.62875e-05	0	0	0		SIVmac239M.1722	0.000162445	0	0	0
SIVmac239M.7327	0.00032293	0	0	0		SIVmac239M.330	7.87745e-05	0	0	0		SIVmac239M.1220	3.62875e-05	0	0	0		SIVmac239M.703	0.000161771	0	0	0
SIVmac239M.4048	0.000321495	0	0	0		SIVmac239M.542	7.87745e-05	0	0	0		SIVmac239M.2094	3.55896e-05	0	0	0		SIVmac239M.1765	0.000161097	0	0	0
SIVmac239M.1827	0.000320777	0	0	0		SIVmac239M.6813	7.78254e-05	0	0	0		SIVmac239M.1978	3.55896e-05	0	0	0		SIVmac239M.7952	0.000160423	0	0	0
SIVmac239M.1761	0.000318624	0	0	0		SIVmac239M.6834	7.78254e-05	0	0	0		SIVmac239M.182	3.55896e-05	0	0	0		SIVmac239M.1286	0.000160423	0	0	0
SIVmac239M.48	0.000317189	0	0	0		SIVmac239M.2856	7.68764e-05	0	0	0		SIVmac239M.1443	3.48918e-05	0	0	0		SIVmac239M.3265	0.000159749	0	0	0
SIVmac239M.6604	0.000315754	0	0	0		SIVmac239M.3298	7.68764e-05	0	0	0		SIVmac239M.628	3.4194e-05	0	0	0		SIVmac239M.190	0.000159074	0	0	0
SIVmac239M.2357	0.000315036	0	0	0		SIVmac239M.1591	7.49782e-05	0	0	0		SIVmac239M.929	3.34961e-05	0	0	0		SIVmac239M.873	0.0001584	0	0	0
SIVmac239M.29	0.000312883	0	0	0		SIVmac239M.3764	7.40291e-05	0	0	0		SIVmac239M.1291	3.34961e-05	0	0	0		SIVmac239M.590	0.000157726	0	0	0
SIVmac239M.300	0.000312883	0	0	0		SIVmac239M.28	7.40291e-05	0	0	0		SIVmac239M.5341	3.34961e-05	0	0	0		SIVmac239M.167	0.000157052	0	0	0
SIVmac239M.2479	0.000312166	0	0	0		SIVmac239M.338	7.40291e-05	0	0	0		SIVmac239M.1389	3.21004e-05	0	0	0		SIVmac239M.103	0.000156378	0	0	0
SIVmac239M.634	0.000311448	0	0	0		SIVmac239M.4555	7.308e-05	0	0	0		SIVmac239M.1299	3.14026e-05	1	0	0		SIVmac239M.960	0.000156378	0	0	0
SIVmac239M.8841	0.000311448	0	0	0		SIVmac239M.150	7.308e-05	0	0	0		SIVmac239M.1501	3.14026e-05	0	0	0		SIVmac239M.791	0.00015503	0	0	0
SIVmac239M.7332	0.000310731	0	0	0		SIVmac239M.339	7.21309e-05	0	0	0		SIVmac239M.5932	3.07048e-05	0	0	0		SIVmac239M.1239	0.000154356	0	0	0
SIVmac239M.2385	0.000308578	0	0	0		SIVmac239M.480	7.21309e-05	0	0	0		SIVmac239M.6344	3.07048e-05	0	0	0		SIVmac239M.7313	0.000154356	0	0	0
SIVmac239M.1208	0.00030786	0	0	0		SIVmac239M.1144	7.21309e-05	0	0	0		SIVmac239M.485	3.07048e-05	0	0	0		SIVmac239M.1604	0.000153682	0	0	0
SIVmac239M.1649	0.00030786	0	0	0		SIVmac239M.25	7.11818e-05	0	0	0		SIVmac239M.5476	3.00069e-05	0	0	0		SIVmac239M.209	0.000153682	0	0	0
SIVmac239M.273	0.000307142	0	0	0		SIVmac239M.864	7.11818e-05	0	0	0		SIVmac239M.497	3.00069e-05	0	0	0		SIVmac239M.3199	0.000152334	0	0	0
SIVmac239M.3366	0.000305707	0	0	0		SIVmac239M.3596	7.02327e-05	0	0	0		SIVmac239M.2661	3.00069e-05	0	0	0		SIVmac239M.1356	0.000152334	0	0	0
SIVmac239M.10	0.00030499	0	0	0		SIVmac239M.633	7.02327e-05	0	0	0		SIVmac239M.1027	2.93091e-05	0	0	0		SIVmac239M.8294	0.00015166	0	0	0
SIVmac239M.834	0.00030499	0	0	0		SIVmac239M.2414	7.02327e-05	0	0	0		SIVmac239M.3824	2.93091e-05	0	0	0		SIVmac239M.2212	0.00015166	0	0	0
SIVmac239M.2006	0.000304272	0	0	0		SIVmac239M.4352	7.02327e-05	0	0	0		SIVmac239M.211	2.93091e-05	0	0	0		SIVmac239M.4240	0.000149638	0	0	0
SIVmac239M.4512	0.000303554	1	0	0		SIVmac239M.29	6.92836e-05	0	0	0		SIVmac239M.13	2.93091e-05	0	0	0		SIVmac239M.2440	0.000147616	0	0	0
SIVmac239M.6	0.000302119	0	0	0		SIVmac239M.268	6.92836e-05	0	0	0		SIVmac239M.4802	2.86113e-05	0	0	0		SIVmac239M.2102	0.000147616	0	0	0
SIVmac239M.1726	0.000302119	0	0	0		SIVmac239M.8425	6.92836e-05	0	0	0		SIVmac239M.75	2.79134e-05	0	0	0		SIVmac239M.2051	0.000146942	0	0	0
SIVmac239M.3561	0.000301402	0	0	0		SIVmac239M.425	6.92836e-05	0	0	0		SIVmac239M.3400	2.72156e-05	0	0	0		SIVmac239M.2200	0.000146942	0	0	0
SIVmac239M.4602	0.000301402	0	0	0		SIVmac239M.378	6.83345e-05	0	0	0		SIVmac239M.5956	2.72156e-05	0	0	0		SIVmac239M.563	0.000146942	0	0	0
SIVmac239M.1343	0.000300684	0	0	0		SIVmac239M.1198	6.83345e-05	0	0	0		SIVmac239M.5117	2.72156e-05	0	0	0		SIVmac239M.553	0.000145594	0	0	0
SIVmac239M.1122	0.000298531	0	0	0		SIVmac239M.4434	6.83345e-05	0	0	0		SIVmac239M.333	2.72156e-05	0	0	0		SIVmac239M.433	0.000145594	0	0	0
SIVmac239M.4838	0.000297096	0	0	0		SIVmac239M.2744	6.73854e-05	0	0	0		SIVmac239M.524	2.65178e-05	0	0	0		SIVmac239M.1873	0.000145594	0	0	0
SIVmac239M.1044	0.000296378	0	0	0		SIVmac239M.3671	6.73854e-05	0	0	0		SIVmac239M.127	2.58199e-05	0	0	0		SIVmac239M.2054	0.00014492	0	0	0
SIVmac239M.3089	0.000295661	0	0	0		SIVmac239M.3828	6.64364e-05	0	0	0		SIVmac239M.3470	2.58199e-05	0	0	0		SIVmac239M.2568	0.000143571	0	0	0
SIVmac239M.1919	0.000294225	0	0	0		SIVmac239M.1411	6.64364e-05	0	0	0		SIVmac239M.831	2.51221e-05	0	0	0		SIVmac239M.2258	0.000142897	0	0	0
SIVmac239M.3609	0.000294225	0	0	0		SIVmac239M.3698	6.64364e-05	0	0	0		SIVmac239M.67	2.44243e-05	0	0	0		SIVmac239M.3952	0.000142223	0	0	0
SIVmac239M.2957	0.000293508	1	0	0		SIVmac239M.6287	6.54873e-05	0	0	0		SIVmac239M.2525	2.44243e-05	0	0	0		SIVmac239M.3376	0.000140875	0	0	0
SIVmac239M.3109	0.00029279	0	0	0		SIVmac239M.156	6.54873e-05	0	0	0		SIVmac239M.698	2.37264e-05	0	0	0		SIVmac239M.330	0.000140201	0	0	0
SIVmac239M.4432	0.00029279	0	0	0		SIVmac239M.4514	6.54873e-05	0	0	0		SIVmac239M.1284	2.37264e-05	0	0	0		SIVmac239M.124	0.000140201	0	0	0
SIVmac239M.2126	0.000292072	0	0	0		SIVmac239M.1315	6.54873e-05	0	0	0		SIVmac239M.5481	2.37264e-05	0	0	0		SIVmac239M.1973	0.000140201	0	0	0
SIVmac239M.1740	0.000291355	0	0	0		SIVmac239M.2004	6.45382e-05	0	0	0		SIVmac239M.3289	2.37264e-05	0	0	0		SIVmac239M.234	0.000139527	0	0	0
SIVmac239M.6589	0.000291355	0	0	0		SIVmac239M.2693	6.45382e-05	0	0	0		SIVmac239M.4397	2.30286e-05	0	0	0		SIVmac239M.2311	0.000138853	0	0	0
SIVmac239M.2887	0.000290637	0	0	0		SIVmac239M.4520	6.45382e-05	0	0	0		SIVmac239M.3149	2.23307e-05	0	0	0		SIVmac239M.3772	0.000138853	0	0	0
SIVmac239M.2492	0.000287049	0	0	0		SIVmac239M.5552	6.35891e-05	0	0	0		SIVmac239M.4	2.23307e-05	0	0	0		SIVmac239M.988	0.000138179	0	0	0
SIVmac239M.2793	0.000284896	1	0	0		SIVmac239M.4869	6.35891e-05	0	0	0		SIVmac239M.4427	2.23307e-05	0	0	0		SIVmac239M.148	0.000138179	0	0	0
SIVmac239M.4376	0.000284179	0	0	0		SIVmac239M.1541	6.35891e-05	0	0	0		SIVmac239M.639	2.16329e-05	0	0	0		SIVmac239M.648	0.000137505	0	0	0
SIVmac239M.1702	0.000283461	0	0	0		SIVmac239M.2450	6.264e-05	0	0	0		SIVmac239M.5401	2.16329e-05	0	0	0		SIVmac239M.2166	0.000136831	0	0	0
SIVmac239M.3932	0.000282026	0	0	0		SIVmac239M.1163	6.264e-05	0	0	0		SIVmac239M.2814	2.16329e-05	0	0	0		SIVmac239M.252	0.000136831	0	0	0
SIVmac239M.3107	0.000282026	0	0	0		SIVmac239M.333	6.264e-05	0	0	0		SIVmac239M.1255	2.16329e-05	0	0	0		SIVmac239M.1264	0.000136831	0	0	0
SIVmac239M.1426	0.00028059	0	0	0		SIVmac239M.5962	6.16909e-05	0	0	0		SIVmac239M.3465	2.09351e-05	0	0	0		SIVmac239M.1325	0.000136157	0	0	0
SIVmac239M.175	0.000279873	0	0	0		SIVmac239M.241	6.16909e-05	0	0	0		SIVmac239M.1732	2.09351e-05	0	0	0		SIVmac239M.4390	0.000136157	0	0	0
SIVmac239M.512	0.000279873	0	0	0		SIVmac239M.4210	6.16909e-05	0	0	0		SIVmac239M.1468	2.09351e-05	0	0	0		SIVmac239M.1630	0.000135483	0	0	0
SIVmac239M.1817	0.000278438	0	0	0		SIVmac239M.6190	6.16909e-05	0	0	0		SIVmac239M.2770	2.09351e-05	0	0	0		SIVmac239M.3562	0.000135483	0	0	0
SIVmac239M.1177	0.000278438	0	0	0		SIVmac239M.7323	5.97927e-05	0	0	0		SIVmac239M.6080	2.02372e-05	0	0	0		SIVmac239M.1235	0.000134809	0	0	0
SIVmac239M.2427	0.000276285	3	0	0		SIVmac239M.1323	5.97927e-05	0	0	0		SIVmac239M.1383	2.02372e-05	0	0	0		SIVmac239M.6992	0.000134135	0	0	0
SIVmac239M.2039	0.000275567	0	0	0		SIVmac239M.3636	5.97927e-05	0	0	0		SIVmac239M.1269	2.02372e-05	0	0	0		SIVmac239M.6730	0.000133461	0	0	0
SIVmac239M.3840	0.000275567	0	6.64282e-05	0		SIVmac239M.904	5.78945e-05	0	0	0		SIVmac239M.5011	1.95394e-05	0	0	0		SIVmac239M.1063	0.000133461	0	0	0
SIVmac239M.636	0.000275567	0	0	0		SIVmac239M.4878	5.69454e-05	1	0	0		SIVmac239M.4208	1.95394e-05	0	0	0		SIVmac239M.2935	0.000131439	0	0	0
SIVmac239M.2924	0.000274849	0	0	0		SIVmac239M.1250	5.59964e-05	0	0	0		SIVmac239M.3683	1.88416e-05	0	0	0		SIVmac239M.2820	0.000131439	0	0	0
SIVmac239M.3297	0.000274132	0	0	0		SIVmac239M.1343	5.59964e-05	0	0	0		SIVmac239M.6029	1.88416e-05	0	0	0		SIVmac239M.2154	0.000130765	0	0	0
SIVmac239M.3179	0.000274132	0	0	0		SIVmac239M.3856	5.59964e-05	0	0	0		SIVmac239M.3469	1.88416e-05	0	0	0		SIVmac239M.4505	0.000130091	0	0	0
SIVmac239M.613	0.000273414	0	0	0		SIVmac239M.147	5.50473e-05	0	0	0		SIVmac239M.3413	1.88416e-05	0	0	0		SIVmac239M.3034	0.000129417	0	0	0
SIVmac239M.4840	0.000273414	0	0	0		SIVmac239M.79	5.50473e-05	0	0	0		SIVmac239M.4451	1.81437e-05	0	0	0		SIVmac239M.1066	0.000129417	0	0	0
SIVmac239M.56	0.000271261	0	0	0		SIVmac239M.3119	5.50473e-05	0	0	0		SIVmac239M.782	1.81437e-05	0	0	0		SIVmac239M.4922	0.000128742	0	0	0
SIVmac239M.2423	0.000270544	0	0	0		SIVmac239M.2412	5.50473e-05	0	0	0		SIVmac239M.3053	1.81437e-05	0	0	0		SIVmac239M.1962	0.000128742	0	0	0
SIVmac239M.5165	0.000270544	0	0	0		SIVmac239M.8017	5.40982e-05	0	0	0		SIVmac239M.1678	1.74459e-05	0	0	0		SIVmac239M.5739	0.000128068	1	0	0
SIVmac239M.817	0.000269108	0	0	0		SIVmac239M.1126	5.40982e-05	0	0	0		SIVmac239M.1122	1.74459e-05	0	0	0		SIVmac239M.702	0.000127394	0	0	0
SIVmac239M.1451	0.000269108	0	0	0		SIVmac239M.4930	5.40982e-05	0	0	0		SIVmac239M.3592	1.74459e-05	0	0	0		SIVmac239M.296	0.000126046	0	0	0
SIVmac239M.2910	0.000269108	0	0	0		SIVmac239M.1422	5.40982e-05	0	0	0		SIVmac239M.11	1.67481e-05	0	0	0		SIVmac239M.1743	0.000124698	0	0	0
SIVmac239M.4434	0.000269108	0	0	0		SIVmac239M.1399	5.40982e-05	0	0	0		SIVmac239M.5434	1.67481e-05	0	0	0		SIVmac239M.3609	0.000124024	0	0	0
SIVmac239M.1399	0.000268391	0	0	0		SIVmac239M.236	5.40982e-05	0	0	0		SIVmac239M.54	1.67481e-05	0	0	0		SIVmac239M.3355	0.000124024	0	0	0
SIVmac239M.866	0.000266956	0	0	0		SIVmac239M.2564	5.40982e-05	0	0	0		SIVmac239M.1659	1.67481e-05	0	0	0		SIVmac239M.1421	0.00012335	0	0	0
SIVmac239M.3707	0.000266238	0	0	0		SIVmac239M.4145	5.40982e-05	0	0	0		SIVmac239M.1792	1.67481e-05	0	0	0		SIVmac239M.110	0.00012335	0	0	0
SIVmac239M.689	0.00026552	0	0	0		SIVmac239M.2706	5.40982e-05	0	0	0		SIVmac239M.599	1.67481e-05	0	0	0		SIVmac239M.6359	0.000122676	0	0	0
SIVmac239M.5715	0.00026552	0	0	0		SIVmac239M.160	5.31491e-05	0	0	0		SIVmac239M.183	1.60502e-05	0	0	0		SIVmac239M.144	0.00011998	0	0	0
SIVmac239M.2286	0.000264085	0	0	0		SIVmac239M.5681	5.31491e-05	0	0	0		SIVmac239M.1786	1.60502e-05	0	0	0		SIVmac239M.1713	0.000117284	0	0	0
SIVmac239M.1109	0.000264085	0	0	0		SIVmac239M.3410	5.31491e-05	0	0	0		SIVmac239M.1432	1.53524e-05	0	0	0		SIVmac239M.3779	0.000117284	0	0	0
SIVmac239M.2260	0.00026265	0	0	0		SIVmac239M.4998	5.31491e-05	0	0	0		SIVmac239M.181	1.53524e-05	0	0	0		SIVmac239M.1668	0.00011661	0	0	0
SIVmac239M.420	0.000261215	0	0	0		SIVmac239M.1020	5.31491e-05	0	0	0		SIVmac239M.699	1.53524e-05	0	0	0		SIVmac239M.786	0.000115936	0	0	0
SIVmac239M.6042	0.000260497	0	0	0		SIVmac239M.1295	5.31491e-05	0	0	0		SIVmac239M.5982	1.53524e-05	0	0	0		SIVmac239M.3190	0.000115936	0	5.22e-05	0
SIVmac239M.8456	0.000260497	0	0	0		SIVmac239M.2751	5.22e-05	0	0	0		SIVmac239M.272	1.46546e-05	0	0	0		SIVmac239M.4790	0.000115936	0	0	0
SIVmac239M.66	0.000260497	0	0	0		SIVmac239M.2405	5.22e-05	0	0	0		SIVmac239M.4353	1.46546e-05	0	0	0		SIVmac239M.327	0.000115936	0	0	0
SIVmac239M.3417	0.000259062	0	0	0		SIVmac239M.1123	5.22e-05	0	0	0		SIVmac239M.5451	1.46546e-05	0	0	0		SIVmac239M.1392	0.000115262	0	0	0
SIVmac239M.7528	0.000257627	0	0	0		SIVmac239M.4785	5.22e-05	0	0	0		SIVmac239M.1573	1.46546e-05	0	0	0		SIVmac239M.853	0.000115262	0	0	0
SIVmac239M.1420	0.000257627	0	0	0		SIVmac239M.259	5.12509e-05	0	0	0		SIVmac239M.340	1.46546e-05	0	0	0		SIVmac239M.1029	0.000115262	0	0	0
SIVmac239M.989	0.000257627	0	0	0		SIVmac239M.4290	5.12509e-05	0	0	0		SIVmac239M.6636	1.46546e-05	0	0	0		SIVmac239M.710	0.000115262	0	0	0
SIVmac239M.1320	0.000257627	0	0	0		SIVmac239M.1536	5.03018e-05	0	0	0		SIVmac239M.588	1.39567e-05	0	0	0		SIVmac239M.2617	0.000115262	0	0	0
SIVmac239M.592	0.000256909	0	0	0		SIVmac239M.1308	4.93527e-05	0	0	0		SIVmac239M.5234	1.39567e-05	0	0	0		SIVmac239M.3260	0.000114588	0	0	0
SIVmac239M.2051	0.000256909	0	0	0		SIVmac239M.3141	4.93527e-05	0	0	0		SIVmac239M.5283	1.39567e-05	0	0	0		SIVmac239M.68	0.000114588	0	0	0
SIVmac239M.345	0.000256191	1	0	0		SIVmac239M.2302	4.84036e-05	0	0	0		SIVmac239M.106	1.39567e-05	0	0	0		SIVmac239M.276	0.000113239	0	0	0
SIVmac239M.5362	0.000256191	0	0	0		SIVmac239M.7528	4.84036e-05	0	0	0		SIVmac239M.3548	1.39567e-05	0	0	0		SIVmac239M.275	0.000112565	0	0	0
SIVmac239M.6353	0.000255474	0	0	0		SIVmac239M.5192	4.84036e-05	0	0	0		SIVmac239M.1849	1.32589e-05	0	0	0		SIVmac239M.2787	0.000110543	0	0	0
SIVmac239M.5845	0.000253321	0	0	0		SIVmac239M.6776	4.84036e-05	0	0	0		SIVmac239M.1927	1.32589e-05	0	0	0		SIVmac239M.1052	0.000110543	0	0	0
SIVmac239M.594	0.000253321	0	0	0		SIVmac239M.4481	4.65054e-05	0	0	0		SIVmac239M.2221	1.32589e-05	0	0	0		SIVmac239M.1860	0.000109869	0	0	0
SIVmac239M.1131	0.000253321	0	0	0		SIVmac239M.2553	4.55564e-05	0	0	0		SIVmac239M.5972	1.32589e-05	0	0	0		SIVmac239M.4341	0.000109869	0	0	0
SIVmac239M.5635	0.000252603	0	0	0		SIVmac239M.1446	4.55564e-05	0	0	0		SIVmac239M.357	1.2561e-05	0	0	0		SIVmac239M.376	0.000109869	0	0	0
SIVmac239M.4039	0.000252603	0	0	0		SIVmac239M.998	4.55564e-05	0	0	0		SIVmac239M.5669	1.2561e-05	0	0	0		SIVmac239M.3116	0.000109869	0	0	0
SIVmac239M.4452	0.000252603	0	0	0		SIVmac239M.67	4.46073e-05	0	0	0		SIVmac239M.1828	1.2561e-05	0	0	0		SIVmac239M.4103	0.000108521	0	0	0
SIVmac239M.1626	0.000252603	0	0	0		SIVmac239M.2404	4.46073e-05	0	0	0		SIVmac239M.553	1.2561e-05	0	0	0		SIVmac239M.6347	0.000108521	0	0	0
SIVmac239M.756	0.000251886	0	0	0		SIVmac239M.5937	4.46073e-05	0	0	0		SIVmac239M.2756	1.2561e-05	0	0	0		SIVmac239M.528	0.000108521	0	0	0
SIVmac239M.5997	0.000251168	0	0	0		SIVmac239M.1544	4.46073e-05	0	0	0		SIVmac239M.87	1.18632e-05	0	0	0		SIVmac239M.821	0.000106499	0	0	0
SIVmac239M.2037	0.000249015	0	0	0		SIVmac239M.344	4.36582e-05	0	0	0		SIVmac239M.118	1.18632e-05	0	0	0		SIVmac239M.1544	0.000106499	0	0	0
SIVmac239M.1061	0.000248297	0	0	0		SIVmac239M.2686	4.36582e-05	0	0	0		SIVmac239M.5511	1.18632e-05	0	0	0		SIVmac239M.8722	0.000106499	0	0	0
SIVmac239M.3439	0.000248297	0	0	0		SIVmac239M.1951	4.36582e-05	0	0	0		SIVmac239M.691	1.18632e-05	0	0	0		SIVmac239M.1139	0.000105825	0	0	0
SIVmac239M.3092	0.00024758	0	0	0		SIVmac239M.383	4.36582e-05	0	0	0		SIVmac239M.6260	1.11654e-05	0	0	0		SIVmac239M.655	0.000104477	0	0	0
SIVmac239M.1678	0.000246862	0	0	0		SIVmac239M.750	4.36582e-05	0	0	0		SIVmac239M.2740	1.11654e-05	0	0	0		SIVmac239M.5632	0.000104477	0	0	0
SIVmac239M.7640	0.000246862	0	0	0		SIVmac239M.4051	4.27091e-05	0	0	0		SIVmac239M.159	1.11654e-05	0	0	0		SIVmac239M.1885	0.000103803	0	0	0
SIVmac239M.3329	0.000245427	0	0	0		SIVmac239M.3127	4.27091e-05	0	0	0		SIVmac239M.278	1.11654e-05	0	0	0		SIVmac239M.424	0.000103129	0	0	0
SIVmac239M.342	0.000245427	0	0	0		SIVmac239M.5002	4.176e-05	0	0	0		SIVmac239M.261	1.04675e-05	0	0	0		SIVmac239M.805	0.000103129	0	0	0
SIVmac239M.3420	0.000244709	0	0	0		SIVmac239M.3073	4.176e-05	0	0	0		SIVmac239M.2460	1.04675e-05	0	0	0		SIVmac239M.7087	0.000103129	0	0	0
SIVmac239M.5473	0.000243992	0	0.000483977	1		SIVmac239M.4045	4.08109e-05	0	0	0		SIVmac239M.4493	1.04675e-05	0	0	0		SIVmac239M.6600	0.000102455	0	0	0
SIVmac239M.4442	0.000243992	0	0	0		SIVmac239M.3634	3.98618e-05	0	0	0		SIVmac239M.2767	1.04675e-05	0	0	0		SIVmac239M.5709	0.000102455	0	0	0
SIVmac239M.1391	0.000242556	0	0	0		SIVmac239M.4969	3.98618e-05	0	0	0		SIVmac239M.377	1.04675e-05	0	0	0		SIVmac239M.2057	0.000102455	0	0	0
SIVmac239M.256	0.000241839	0	0	0		SIVmac239M.4619	3.98618e-05	0	0	0		SIVmac239M.1749	1.04675e-05	0	0	0		SIVmac239M.3271	0.000101781	0	0	0
SIVmac239M.3930	0.000241839	0	0	0		SIVmac239M.1972	3.98618e-05	0	0	0		SIVmac239M.4008	1.04675e-05	0	0	0		SIVmac239M.1649	0.000101781	0	0	0
SIVmac239M.118	0.000239686	0	0	0		SIVmac239M.3265	3.98618e-05	0	0	0		SIVmac239M.1775	9.7697e-06	0	0	0		SIVmac239M.551	0.000101781	0	0	0
SIVmac239M.2480	0.000238251	0	0	0		SIVmac239M.8013	3.98618e-05	0	0	0		SIVmac239M.210	9.7697e-06	0	0	0		SIVmac239M.4059	0.000101107	0	0	0
SIVmac239M.1908	0.000237533	0	0	0		SIVmac239M.4234	3.98618e-05	0	0	0		SIVmac239M.545	9.7697e-06	0	0	0		SIVmac239M.1779	0.000101107	0	0	0
SIVmac239M.6527	0.000237533	0	0	0		SIVmac239M.2381	3.89127e-05	0	0	0		SIVmac239M.2784	9.7697e-06	0	0	0		SIVmac239M.125	0.000101107	0	0	0
SIVmac239M.3381	0.000237533	0	0	0		SIVmac239M.1365	3.89127e-05	0	0	0		SIVmac239M.2945	9.7697e-06	0	0	0		SIVmac239M.1301	0.000100433	0	0	0
SIVmac239M.1611	0.000237533	0	0	0		SIVmac239M.8051	3.89127e-05	0	0	0		SIVmac239M.12588	9.7697e-06	0	0	0		SIVmac239M.4684	0.000100433	0	0	0
SIVmac239M.873	0.000236815	0	0	0		SIVmac239M.4218	3.89127e-05	0	0	0		SIVmac239M.3795	9.07186e-06	0	0	0		SIVmac239M.2004	9.98e-05	0	0	0
SIVmac239M.7957	0.00023538	0	0	0		SIVmac239M.373	3.89127e-05	0	0	0		SIVmac239M.526	9.07186e-06	0	0	0		SIVmac239M.2025	9.98e-05	0	0	0
SIVmac239M.126	0.000234663	0	0	0		SIVmac239M.1289	3.89127e-05	0	0	0		SIVmac239M.4238	9.07186e-06	0	0	0		SIVmac239M.3739	9.98e-05	0	0	0
SIVmac239M.916	0.000234663	0	0	0		SIVmac239M.2025	3.89127e-05	0	0	0		SIVmac239M.714	8.37403e-06	0	0	0		SIVmac239M.373	9.91e-05	0	0	0
SIVmac239M.2591	0.000233227	0	0	0		SIVmac239M.4056	3.89127e-05	0	0	0		SIVmac239M.2187	8.37403e-06	0	0	0		SIVmac239M.4611	9.84e-05	1	0	0
SIVmac239M.506	0.00023251	0	0	0		SIVmac239M.2928	3.89127e-05	0	0	0		SIVmac239M.1663	8.37403e-06	1	0	0		SIVmac239M.3306	9.84e-05	0	0	0
SIVmac239M.4234	0.000231792	0	0	0		SIVmac239M.2764	3.79636e-05	0	0	0		SIVmac239M.3901	8.37403e-06	0	0	0		SIVmac239M.3983	9.77e-05	0	0	0
SIVmac239M.2092	0.000231074	0	0	0		SIVmac239M.1582	3.79636e-05	0	0	0		SIVmac239M.1191	7.67619e-06	0	0	0		SIVmac239M.2359	9.71e-05	0	0	0
SIVmac239M.3869	0.000231074	0	0	0		SIVmac239M.2029	3.79636e-05	0	0	0		SIVmac239M.1558	7.67619e-06	0	0	0		SIVmac239M.5034	9.57e-05	0	0	0
SIVmac239M.1437	0.000231074	0	0	0		SIVmac239M.5910	3.79636e-05	0	0	0		SIVmac239M.2220	7.67619e-06	0	0	0		SIVmac239M.8767	9.57e-05	0	0	0
SIVmac239M.290	0.000230357	0	0	0		SIVmac239M.597	3.79636e-05	0	0	0		SIVmac239M.1882	7.67619e-06	0	0	0		SIVmac239M.1636	9.57e-05	0	0	0
SIVmac239M.6219	0.000230357	0	0	0		SIVmac239M.141	3.79636e-05	0	0	0		SIVmac239M.2065	7.67619e-06	0	0	0		SIVmac239M.396	9.5e-05	0	0	0
SIVmac239M.199	0.000228922	0	0	0		SIVmac239M.2067	3.79636e-05	0	0	0		SIVmac239M.1396	7.67619e-06	0	0	0		SIVmac239M.3744	9.5e-05	0	0	0
SIVmac239M.1375	0.000227486	0	0	0		SIVmac239M.4301	3.79636e-05	0	0	0		SIVmac239M.6020	6.97836e-06	0	0	0		SIVmac239M.1691	9.5e-05	0	0	0
SIVmac239M.1469	0.000226769	0	0	0		SIVmac239M.6141	3.79636e-05	0	0	0		SIVmac239M.80	6.97836e-06	0	0	0		SIVmac239M.618	9.5e-05	0	0	0
SIVmac239M.7426	0.000226051	0	0	0		SIVmac239M.1943	3.70145e-05	0	0	0		SIVmac239M.1274	6.97836e-06	0	0	0		SIVmac239M.1020	9.5e-05	0	0	0
SIVmac239M.3834	0.000225334	0	0	0		SIVmac239M.6189	3.70145e-05	0	0	0		SIVmac239M.21	6.28052e-06	0	0	0		SIVmac239M.400	9.44e-05	0	0	0
SIVmac239M.7865	0.000225334	0	0	0		SIVmac239M.161	3.70145e-05	0	0	0		SIVmac239M.328	6.28052e-06	0	0	0		SIVmac239M.3090	9.44e-05	0	0	0
SIVmac239M.3912	0.000223898	0	0	0		SIVmac239M.6088	3.70145e-05	0	0	0		SIVmac239M.3438	6.28052e-06	0	0	0		SIVmac239M.830	9.37e-05	0	0	0
SIVmac239M.688	0.000223181	0	0	0		SIVmac239M.530	3.70145e-05	0	0	0		SIVmac239M.2859	6.28052e-06	0	0	0		SIVmac239M.2700	9.3e-05	0	0	0
SIVmac239M.5042	0.000223181	0	0	0		SIVmac239M.6393	3.60654e-05	0	0	0		SIVmac239M.2328	6.28052e-06	0	0	0		SIVmac239M.2260	9.17e-05	0	0	0
SIVmac239M.602	0.000222463	0	0	0		SIVmac239M.1521	3.60654e-05	0	0	0		SIVmac239M.566	6.28052e-06	0	0	0		SIVmac239M.701	9.1e-05	0	0	0
SIVmac239M.856	0.00022031	0	0	0		SIVmac239M.1813	3.60654e-05	0	0	0		SIVmac239M.6023	5.58269e-06	0	0	0		SIVmac239M.3703	9.1e-05	0	0	0
SIVmac239M.2330	0.000219593	0	0	0		SIVmac239M.54	3.60654e-05	0	0	0		SIVmac239M.2336	5.58269e-06	0	0	0		SIVmac239M.699	8.96e-05	0	0	0
SIVmac239M.13624	0.000219593	0	0	0		SIVmac239M.697	3.51164e-05	0	0	0		SIVmac239M.6864	5.58269e-06	0	0	0		SIVmac239M.542	8.9e-05	0	0	0
SIVmac239M.14	0.00021744	0	0	0		SIVmac239M.1115	3.51164e-05	0	0	0		SIVmac239M.2423	5.58269e-06	0	0	0		SIVmac239M.2539	8.9e-05	0	0	0
SIVmac239M.3595	0.00021744	0	0	0		SIVmac239M.1153	3.51164e-05	0	0	0		SIVmac239M.103	5.58269e-06	0	0	0		SIVmac239M.4122	8.76e-05	0	0	0
SIVmac239M.4171	0.00021744	0	0	0		SIVmac239M.426	3.51164e-05	0	0	0		SIVmac239M.988	5.58269e-06	0	0	0		SIVmac239M.14	8.7e-05	0	0	0
SIVmac239M.1932	0.000216722	0	0	0		SIVmac239M.7640	3.51164e-05	0	0	0		SIVmac239M.316	5.58269e-06	0	0	0		SIVmac239M.1284	8.7e-05	0	0	0
SIVmac239M.46	0.000216004	0	0	0		SIVmac239M.1985	3.41673e-05	0	0	0		SIVmac239M.5866	5.58269e-06	0	0	0		SIVmac239M.5031	8.63e-05	0	0	0
SIVmac239M.1004	0.000216004	0	0	0		SIVmac239M.8578	3.41673e-05	0	0	0		SIVmac239M.5637	5.58269e-06	0	0	0		SIVmac239M.2092	8.56e-05	0	0	0
SIVmac239M.2399	0.000215287	0	0	0		SIVmac239M.302	3.41673e-05	0	0	0		SIVmac239M.5442	4.88485e-06	0	0	0		SIVmac239M.711	8.49e-05	0	0	0
SIVmac239M.134	0.000214569	0	0	0		SIVmac239M.4409	3.32182e-05	0	0	0		SIVmac239M.133	4.88485e-06	0	0	0		SIVmac239M.60	8.49e-05	0	0	0
SIVmac239M.1359	0.000214569	0	0	0		SIVmac239M.2875	3.32182e-05	0	0	0		SIVmac239M.1379	4.88485e-06	0	0	0		SIVmac239M.3063	8.49e-05	0	0	0
SIVmac239M.4033	0.000214569	0	0	0		SIVmac239M.4073	3.32182e-05	0	0	0		SIVmac239M.4876	4.88485e-06	0	0	0		SIVmac239M.3130	8.43e-05	0	0	0
SIVmac239M.1265	0.000214569	0	0	0		SIVmac239M.2141	3.22691e-05	0	0	0		SIVmac239M.5090	4.88485e-06	0	0	0		SIVmac239M.20	8.43e-05	0	0	0
SIVmac239M.2403	0.000213852	0	0	0		SIVmac239M.1373	3.132e-05	0	0	0		SIVmac239M.258	4.88485e-06	0	0	0		SIVmac239M.1899	8.36e-05	0	0	0
SIVmac239M.3335	0.000213134	0	0	0		SIVmac239M.715	3.132e-05	0	0	0		SIVmac239M.136	4.88485e-06	0	0	0		SIVmac239M.5047	8.36e-05	0	0	0
SIVmac239M.881	0.000212416	0	0	0		SIVmac239M.1565	3.03709e-05	0	0	0		SIVmac239M.3416	4.88485e-06	0	0	0		SIVmac239M.2899	8.36e-05	0	0	0
SIVmac239M.5803	0.000210981	0	0	0		SIVmac239M.1458	3.03709e-05	0	0	0		SIVmac239M.4354	4.18701e-06	0	0	0		SIVmac239M.2335	8.36e-05	0	0	0
SIVmac239M.2748	0.000210263	0	0	0		SIVmac239M.1298	2.94218e-05	0	0	0		SIVmac239M.176	4.18701e-06	0	0	0		SIVmac239M.572	8.29e-05	0	0	0
SIVmac239M.146	0.000209546	0	0	0		SIVmac239M.844	2.94218e-05	0	0	0		SIVmac239M.207	4.18701e-06	0	0	0		SIVmac239M.2308	8.16e-05	0	0	0
SIVmac239M.3391	0.000208828	0	0	0		SIVmac239M.1231	2.94218e-05	0	0	0		SIVmac239M.4002	4.18701e-06	0	0	0		SIVmac239M.1019	8.16e-05	0	0	0
SIVmac239M.1843	0.000208111	0	0	0		SIVmac239M.489	2.84727e-05	0	0	0		SIVmac239M.826	4.18701e-06	0	0	0		SIVmac239M.77	8.16e-05	0	0	0
SIVmac239M.549	0.000205958	0	0	0		SIVmac239M.7000	2.84727e-05	0	0	0		SIVmac239M.4703	4.18701e-06	0	0	0		SIVmac239M.6401	8.16e-05	1	0	0
SIVmac239M.559	0.00020524	0	0	0		SIVmac239M.322	2.84727e-05	0	0	0		SIVmac239M.4254	4.18701e-06	0	0	0		SIVmac239M.341	8.09e-05	0	0	0
SIVmac239M.934	0.00020524	0	0	0		SIVmac239M.6873	2.75236e-05	0	0	0		SIVmac239M.3238	4.18701e-06	0	0	0		SIVmac239M.6700	8.09e-05	0	0	0
SIVmac239M.529	0.00020524	0	0	0		SIVmac239M.7897	2.75236e-05	0	0	0		SIVmac239M.2507	4.18701e-06	0	0	0		SIVmac239M.4917	8.09e-05	0	0	0
SIVmac239M.4586	0.00020524	0	0	0		SIVmac239M.377	2.75236e-05	0	0	0		SIVmac239M.240	4.18701e-06	0	0	0		SIVmac239M.5185	8.02e-05	0	0	0
SIVmac239M.6653	0.000204522	0	0	0		SIVmac239M.1471	2.75236e-05	0	0	0		SIVmac239M.3096	4.18701e-06	0	0	0		SIVmac239M.765	7.89e-05	0	0	0
SIVmac239M.6869	0.000204522	0	0	0		SIVmac239M.1924	2.75236e-05	0	0	0		SIVmac239M.372	4.18701e-06	0	0	0		SIVmac239M.87	7.89e-05	0	0	0
SIVmac239M.5054	0.000203805	0	0	0		SIVmac239M.3824	2.75236e-05	0	0	0								SIVmac239M.3059	7.89e-05	0	0	0
SIVmac239M.6886	0.000203087	0	0	0		SIVmac239M.2649	2.75236e-05	0	0	0								SIVmac239M.202	7.89e-05	0	0	0
SIVmac239M.2779	0.00020237	0	0	0		SIVmac239M.966	2.75236e-05	0	0	0								SIVmac239M.352	7.82e-05	0	0	0
SIVmac239M.786	0.00020237	0	0	0		SIVmac239M.1182	2.65745e-05	0	0	0								SIVmac239M.789	7.82e-05	0	0	0
SIVmac239M.2715	0.00020237	0	0	0		SIVmac239M.49	2.65745e-05	0	0	0								SIVmac239M.250	7.75e-05	0	0	0
SIVmac239M.3555	0.000200934	0	0	0		SIVmac239M.4853	2.65745e-05	0	0	0								SIVmac239M.4282	7.75e-05	0	0	0
SIVmac239M.1213	0.000200934	0	0	0		SIVmac239M.559	2.65745e-05	0	0	0								SIVmac239M.3281	7.68e-05	0	0	0
SIVmac239M.17	0.000200217	0	0	0		SIVmac239M.937	2.65745e-05	0	0	0								SIVmac239M.1170	7.55e-05	0	0	0
SIVmac239M.1894	0.000198781	0	0	0		SIVmac239M.5441	2.65745e-05	0	0	0								SIVmac239M.2029	7.41e-05	0	0	0
SIVmac239M.3564	0.000198064	0	0	0		SIVmac239M.5890	2.56255e-05	0	0	0								SIVmac239M.3030	7.41e-05	0	0	0
SIVmac239M.1081	0.000197346	0	0	0		SIVmac239M.6805	2.56255e-05	0	0	0								SIVmac239M.2201	7.35e-05	0	0	0
SIVmac239M.237	0.000196629	0	0	0		SIVmac239M.3759	2.56255e-05	0	0	0								SIVmac239M.4721	7.28e-05	0	0	0
SIVmac239M.1415	0.000195911	0	0	0		SIVmac239M.3105	2.56255e-05	0	0	0								SIVmac239M.3762	7.21e-05	0	0	0
SIVmac239M.4395	0.000195911	0	0	0		SIVmac239M.4521	2.56255e-05	0	0	0								SIVmac239M.4531	7.08e-05	0	0	0
SIVmac239M.516	0.000194476	0	0	0		SIVmac239M.3861	2.56255e-05	0	0	0								SIVmac239M.1103	7.08e-05	0	0	0
SIVmac239M.125	0.000194476	0	0	0		SIVmac239M.1769	2.56255e-05	0	0	0								SIVmac239M.7396	7.01e-05	0	0	0
SIVmac239M.3155	0.000193758	0	0	0		SIVmac239M.3512	2.46764e-05	0	0	0								SIVmac239M.221	6.94e-05	0	0	0
SIVmac239M.401	0.00019304	0	0	0		SIVmac239M.4041	2.46764e-05	0	0	0								SIVmac239M.1355	6.94e-05	1	0	0
SIVmac239M.1716	0.00019304	0	0	0		SIVmac239M.77	2.46764e-05	0	0	0								SIVmac239M.556	6.94e-05	0	0	0
SIVmac239M.3310	0.00019304	0	0	0		SIVmac239M.1242	2.37273e-05	0	0	0								SIVmac239M.2715	6.88e-05	0	0	0
SIVmac239M.2200	0.000192323	0	0	0		SIVmac239M.1966	2.37273e-05	0	0	0								SIVmac239M.3128	6.88e-05	2	0	0
SIVmac239M.1485	0.000191605	0	0	0		SIVmac239M.930	2.37273e-05	0	0	0								SIVmac239M.2324	6.88e-05	0	0	0
SIVmac239M.2217	0.000191605	0	0	0		SIVmac239M.446	2.37273e-05	0	0	0								SIVmac239M.5762	6.81e-05	0	0	0
SIVmac239M.4553	0.000191605	0	0	0		SIVmac239M.691	2.37273e-05	0	0	0								SIVmac239M.2592	6.81e-05	0	0	0
SIVmac239M.142	0.000190888	0	0	0		SIVmac239M.1255	2.37273e-05	0	0	0								SIVmac239M.4614	6.81e-05	0	0	0
SIVmac239M.3671	0.00019017	0	0	0		SIVmac239M.2915	2.37273e-05	0	0	0								SIVmac239M.5215	6.74e-05	0	0	0
SIVmac239M.461	0.000189452	0	0	0		SIVmac239M.1569	2.27782e-05	0	0	0								SIVmac239M.1457	6.67e-05	0	0	0
SIVmac239M.659	0.000189452	0	0	0		SIVmac239M.553	2.27782e-05	0	0	0								SIVmac239M.8145	6.67e-05	0	0	0
SIVmac239M.5148	0.000188735	0	0	0		SIVmac239M.3290	2.27782e-05	0	0	0								SIVmac239M.5414	6.61e-05	0	0	0
SIVmac239M.1493	0.000188735	0	0	0		SIVmac239M.37	2.27782e-05	0	0	0								SIVmac239M.3401	6.61e-05	0	0	0
SIVmac239M.5624	0.000188017	0	0	0		SIVmac239M.274	2.27782e-05	0	0	0								SIVmac239M.505	6.54e-05	0	0	0
SIVmac239M.1130	0.000188017	0	0	0		SIVmac239M.6682	2.27782e-05	0	0	0								SIVmac239M.3977	6.54e-05	0	0	0
SIVmac239M.3097	0.0001873	0	0	0		SIVmac239M.4356	2.27782e-05	0	0	0								SIVmac239M.3193	6.54e-05	0	0	0
SIVmac239M.6754	0.0001873	0	0	0		SIVmac239M.5663	2.18291e-05	0	0	0								SIVmac239M.2040	6.54e-05	0	0	0
SIVmac239M.1923	0.000186582	0	0	0		SIVmac239M.721	2.18291e-05	0	0	0								SIVmac239M.5122	6.54e-05	0	0	0
SIVmac239M.6667	0.000186582	0	0	0		SIVmac239M.102	2.18291e-05	0	0	0								SIVmac239M.2495	6.54e-05	0	0	0
SIVmac239M.2245	0.000186582	0	0	0		SIVmac239M.6026	2.18291e-05	0	0	0								SIVmac239M.1223	6.54e-05	0	0	0
SIVmac239M.129	0.000185864	0	0	0		SIVmac239M.2173	2.18291e-05	0	0	0								SIVmac239M.3430	6.47e-05	0	0	0
SIVmac239M.305	0.000185864	0	0	0		SIVmac239M.182	2.18291e-05	0	0	0								SIVmac239M.5633	6.47e-05	0	0	0
SIVmac239M.3458	0.000185864	0	0	0		SIVmac239M.5091	2.088e-05	1	0	0								SIVmac239M.4682	6.4e-05	0	0	0
SIVmac239M.3576	0.000183711	0	0	0		SIVmac239M.853	2.088e-05	0	0	0								SIVmac239M.1968	6.4e-05	0	0	0
SIVmac239M.232	0.000182994	0	0	0		SIVmac239M.1497	2.088e-05	0	0	0								SIVmac239M.5254	6.27e-05	0	0	0
SIVmac239M.4560	0.000182276	0	0	0		SIVmac239M.3560	2.088e-05	0	0	0								SIVmac239M.2358	6.27e-05	0	0	0
SIVmac239M.1374	0.000181559	0	0	0		SIVmac239M.2249	2.088e-05	0	0	0								SIVmac239M.773	6.27e-05	0	0	0
SIVmac239M.997	0.000180841	0	0	0		SIVmac239M.2619	2.088e-05	0	0	0								SIVmac239M.532	6.27e-05	0	0	0
SIVmac239M.111	0.000180841	0	0	0		SIVmac239M.3338	2.088e-05	0	0	0								SIVmac239M.3164	6.2e-05	0	0	0
SIVmac239M.3701	0.000180841	0	0	0		SIVmac239M.694	1.99309e-05	0	0	0								SIVmac239M.2467	6.13e-05	0	0	0
SIVmac239M.1832	0.000180123	0	0	0		SIVmac239M.2583	1.99309e-05	0	0	0								SIVmac239M.5172	6.13e-05	0	0	0
SIVmac239M.102	0.000179406	0	0	0		SIVmac239M.4361	1.99309e-05	0	0	0								SIVmac239M.6614	6.07e-05	0	0	0
SIVmac239M.3584	0.000179406	0	0	0		SIVmac239M.2234	1.99309e-05	0	0	0								SIVmac239M.157	6.07e-05	0	0	0
SIVmac239M.511	0.000178688	0	0	0		SIVmac239M.4716	1.99309e-05	0	0	0								SIVmac239M.2768	6.07e-05	0	0	0
SIVmac239M.5093	0.00017797	0	0	0		SIVmac239M.2487	1.99309e-05	0	0	0								SIVmac239M.6085	6.07e-05	0	0	0
SIVmac239M.26	0.000177253	0	0	0		SIVmac239M.873	1.99309e-05	0	0	0								SIVmac239M.284	6e-05	0	0	0
SIVmac239M.1309	0.000175818	0	0	0		SIVmac239M.1	1.99309e-05	0	0	0								SIVmac239M.1174	6e-05	0	0	0
SIVmac239M.2815	0.0001751	0	0	0		SIVmac239M.2469	1.89818e-05	0	0	0								SIVmac239M.2799	5.93e-05	0	0	0
SIVmac239M.286	0.000174382	0	0	0		SIVmac239M.5684	1.89818e-05	0	0	0								SIVmac239M.2536	5.86e-05	0	0	0
SIVmac239M.992	0.000172947	0	0	0		SIVmac239M.1316	1.89818e-05	0	0	0								SIVmac239M.5184	5.8e-05	0	0	0
SIVmac239M.1358	0.000170794	0	0	0		SIVmac239M.2559	1.89818e-05	0	0	0								SIVmac239M.1495	5.8e-05	0	0	0
SIVmac239M.492	0.000170794	0	0	0		SIVmac239M.3450	1.89818e-05	0	0	0								SIVmac239M.7681	5.73e-05	0	0	0
SIVmac239M.4963	0.000170794	0	0	0		SIVmac239M.2603	1.89818e-05	0	0	0								SIVmac239M.945	5.73e-05	0	0	0
SIVmac239M.2902	0.000170077	0	0	0		SIVmac239M.3682	1.89818e-05	0	0	0								SIVmac239M.6052	5.73e-05	0	0	0
SIVmac239M.1454	0.000169359	0	0	0		SIVmac239M.8558	1.80327e-05	0	0	0								SIVmac239M.306	5.73e-05	0	0	0
SIVmac239M.1720	0.000168641	0	0	0		SIVmac239M.3986	1.80327e-05	0	0	0								SIVmac239M.575	5.73e-05	0	0	0
SIVmac239M.76	0.000167924	0	0	0		SIVmac239M.5570	1.80327e-05	0	0	0								SIVmac239M.1006	5.66e-05	1	0	0
SIVmac239M.219	0.000167924	0	0	0		SIVmac239M.1055	1.80327e-05	0	0	0								SIVmac239M.1074	5.66e-05	0	0	0
SIVmac239M.3015	0.000167924	0	0	0		SIVmac239M.1193	1.80327e-05	0	0	0								SIVmac239M.4383	5.66e-05	0	0	0
SIVmac239M.2898	0.000167206	0	0	0		SIVmac239M.1691	1.80327e-05	0	0	0								SIVmac239M.7195	5.66e-05	0	0	0
SIVmac239M.2308	0.000166488	0	0	0		SIVmac239M.4243	1.80327e-05	0	0	0								SIVmac239M.7520	5.59e-05	0	0	0
SIVmac239M.44	0.000166488	0	0	0		SIVmac239M.186	1.70836e-05	0	0	0								SIVmac239M.69	5.59e-05	0	0	0
SIVmac239M.3740	0.000165771	0	0	0		SIVmac239M.1321	1.70836e-05	0	0	0								SIVmac239M.620	5.59e-05	0	0	0
SIVmac239M.3683	0.000165771	0	0	0		SIVmac239M.751	1.70836e-05	0	0	0								SIVmac239M.5155	5.59e-05	0	0	0
SIVmac239M.6171	0.000165771	0	0	0		SIVmac239M.5175	1.70836e-05	0	0	0								SIVmac239M.191	5.59e-05	0	0	0
SIVmac239M.2048	0.000165771	0	0	0		SIVmac239M.1435	1.70836e-05	0	0	0								SIVmac239M.7848	5.53e-05	0	0	0
SIVmac239M.439	0.000164336	0	0	0		SIVmac239M.3293	1.70836e-05	0	0	0								SIVmac239M.2463	5.53e-05	0	0	0
SIVmac239M.1441	0.000164336	0	0	0		SIVmac239M.5601	1.70836e-05	0	0	0								SIVmac239M.2015	5.53e-05	0	0	0
SIVmac239M.3267	0.000164336	0	0	0		SIVmac239M.417	1.61345e-05	0	0	0								SIVmac239M.3493	5.46e-05	0	0	0
SIVmac239M.4946	0.000163618	0	0	0		SIVmac239M.252	1.61345e-05	0	0	0								SIVmac239M.5611	5.46e-05	0	0	0
SIVmac239M.2148	0.000162183	0	0	0		SIVmac239M.5283	1.61345e-05	0	0	0								SIVmac239M.1275	5.46e-05	0	0	0
SIVmac239M.258	0.000162183	0	0	0		SIVmac239M.2481	1.61345e-05	0	0	0								SIVmac239M.2646	5.39e-05	0	0	0
SIVmac239M.3566	0.000162183	0	0	0		SIVmac239M.35	1.51855e-05	0	0	0								SIVmac239M.3484	5.39e-05	0	0	0
SIVmac239M.233	0.000160747	0	0	0		SIVmac239M.115	1.51855e-05	0	0	0								SIVmac239M.1338	5.32e-05	0	0	0
SIVmac239M.526	0.00016003	0	0	0		SIVmac239M.3055	1.51855e-05	0	0	0								SIVmac239M.2888	5.32e-05	0	0	0
SIVmac239M.95	0.00016003	0	0	0		SIVmac239M.2046	1.51855e-05	0	0	0								SIVmac239M.2158	5.32e-05	0	0	0
SIVmac239M.1317	0.000159312	0	0	0		SIVmac239M.667	1.51855e-05	0	0	0								SIVmac239M.475	5.32e-05	0	0	0
SIVmac239M.2502	0.000157159	0	0	0		SIVmac239M.2500	1.51855e-05	0	0	0								SIVmac239M.8631	5.19e-05	0	0	0
SIVmac239M.3278	0.000156442	0	0	0		SIVmac239M.613	1.42364e-05	0	0	0								SIVmac239M.238	5.19e-05	0	0	0
SIVmac239M.1553	0.000156442	0	0	0		SIVmac239M.4040	1.42364e-05	0	0	0								SIVmac239M.1886	5.19e-05	0	0	0
SIVmac239M.1350	0.000156442	0	0	0		SIVmac239M.1759	1.42364e-05	0	0	0								SIVmac239M.978	5.19e-05	0	0	0
SIVmac239M.1578	0.000155724	0	0	0		SIVmac239M.219	1.42364e-05	0	0	0								SIVmac239M.3809	5.19e-05	0	0	0
SIVmac239M.2845	0.000155724	0	0	0		SIVmac239M.889	1.42364e-05	0	0	0								SIVmac239M.1271	5.19e-05	0	0	0
SIVmac239M.2316	0.000155724	0	0	0		SIVmac239M.3160	1.42364e-05	0	0	0								SIVmac239M.1297	5.12e-05	0	0	0
SIVmac239M.1024	0.000155006	0	0	0		SIVmac239M.533	1.32873e-05	0	0	0								SIVmac239M.1200	5.12e-05	0	0	0
SIVmac239M.5112	0.000155006	0	0	0		SIVmac239M.3539	1.32873e-05	0	0	0								SIVmac239M.3029	5.06e-05	0	0	0
SIVmac239M.3841	0.000154289	0	0	0		SIVmac239M.2616	1.32873e-05	0	0	0								SIVmac239M.4169	5.06e-05	0	0	0
SIVmac239M.1119	0.000154289	0	0	0		SIVmac239M.1482	1.32873e-05	0	0	0								SIVmac239M.6442	5.06e-05	0	0	0
SIVmac239M.846	0.000153571	0	0	0		SIVmac239M.2817	1.32873e-05	0	0	0								SIVmac239M.2546	5.06e-05	0	0	0
SIVmac239M.705	0.000153571	0	0	0		SIVmac239M.1824	1.32873e-05	0	0	0								SIVmac239M.4347	4.99e-05	0	0	0
SIVmac239M.87	0.000153571	0	0	0		SIVmac239M.4276	1.32873e-05	0	0	0								SIVmac239M.4428	4.99e-05	0	0	0
SIVmac239M.3828	0.000153571	0	0	0		SIVmac239M.4866	1.23382e-05	0	0	0								SIVmac239M.4421	4.99e-05	0	0	0
SIVmac239M.721	0.000153571	0	0	0		SIVmac239M.4775	1.23382e-05	0	0	0								SIVmac239M.5082	4.99e-05	0	0	0
SIVmac239M.440	0.000153571	0	0	0		SIVmac239M.1024	1.23382e-05	0	0	0								SIVmac239M.1913	4.92e-05	0	0	0
SIVmac239M.3280	0.000153571	0	0	0		SIVmac239M.2057	1.23382e-05	0	0	0								SIVmac239M.73	4.92e-05	0	0	0
SIVmac239M.67	0.000152854	0	0	0		SIVmac239M.816	1.23382e-05	0	0	0								SIVmac239M.3443	4.92e-05	0	0	0
SIVmac239M.1326	0.000152854	0	0	0		SIVmac239M.1778	1.23382e-05	0	0	0								SIVmac239M.8401	4.85e-05	0	0	0
SIVmac239M.1280	0.000152854	0	0	0		SIVmac239M.151	1.23382e-05	0	0	0								SIVmac239M.1050	4.85e-05	0	0	0
SIVmac239M.3250	0.000152136	1	0	0		SIVmac239M.3054	1.23382e-05	0	0	0								SIVmac239M.6894	4.79e-05	0	0	0
SIVmac239M.1001	0.000152136	0	0	0		SIVmac239M.498	1.23382e-05	0	0	0								SIVmac239M.131	4.79e-05	0	0	0
SIVmac239M.2165	0.000149983	0	0	0		SIVmac239M.3046	1.23382e-05	0	0	0								SIVmac239M.4706	4.79e-05	0	0	0
SIVmac239M.3396	0.000149983	0	0	0		SIVmac239M.1197	1.23382e-05	0	0	0								SIVmac239M.8410	4.72e-05	0	0	0
SIVmac239M.2464	0.000149266	0	0	0		SIVmac239M.3129	1.13891e-05	0	0	0								SIVmac239M.1676	4.72e-05	0	0	0
SIVmac239M.665	0.000149266	0	0	0		SIVmac239M.2488	1.13891e-05	0	0	0								SIVmac239M.1014	4.65e-05	0	0	0
SIVmac239M.648	0.000149266	0	0	0		SIVmac239M.2834	1.13891e-05	0	0	0								SIVmac239M.742	4.65e-05	0	0	0
SIVmac239M.4300	0.000149266	0	0	0		SIVmac239M.3595	1.13891e-05	0	0	0								SIVmac239M.3544	4.65e-05	0	0	0
SIVmac239M.5228	0.000148548	0	0	0		SIVmac239M.713	1.13891e-05	0	0	0								SIVmac239M.2135	4.58e-05	0	0	0
SIVmac239M.5730	0.000147113	1	0	0		SIVmac239M.1051	1.13891e-05	0	0	0								SIVmac239M.1671	4.52e-05	0	0	0
SIVmac239M.5045	0.000147113	0	0	0		SIVmac239M.782	1.13891e-05	0	0	0								SIVmac239M.5112	4.52e-05	0	0	0
SIVmac239M.351	0.000147113	0	0	0		SIVmac239M.1245	1.13891e-05	0	0	0								SIVmac239M.265	4.52e-05	0	0	0
SIVmac239M.2908	0.000146395	0	0	0		SIVmac239M.2077	1.13891e-05	0	0	0								SIVmac239M.1108	4.52e-05	0	0	0
SIVmac239M.4945	0.000146395	0	0	0		SIVmac239M.2181	1.13891e-05	0	0	0								SIVmac239M.2559	4.52e-05	0	0	0
SIVmac239M.4180	0.000145677	0	0	0		SIVmac239M.153	1.13891e-05	0	0	0								SIVmac239M.1116	4.45e-05	0	0	0
SIVmac239M.1475	0.00014496	0	0	0		SIVmac239M.2935	1.044e-05	0	0	0								SIVmac239M.435	4.45e-05	0	0	0
SIVmac239M.2632	0.000144242	1	0	0		SIVmac239M.832	1.044e-05	0	0	0								SIVmac239M.2639	4.38e-05	0	0	0
SIVmac239M.313	0.000144242	0	0	0		SIVmac239M.137	1.044e-05	0	0	0								SIVmac239M.818	4.38e-05	0	0	0
SIVmac239M.2388	0.000144242	0	0	0		SIVmac239M.2084	1.044e-05	0	0	0								SIVmac239M.2682	4.31e-05	0	0	0
SIVmac239M.79	0.000144242	0	0	0		SIVmac239M.1578	1.044e-05	0	0	0								SIVmac239M.5431	4.31e-05	0	0	0
SIVmac239M.2763	0.000143525	0	0	0		SIVmac239M.323	1.044e-05	0	0	0								SIVmac239M.3088	4.31e-05	0	0	0
SIVmac239M.5462	0.000143525	0	0	0		SIVmac239M.1210	1.044e-05	0	0	0								SIVmac239M.1597	4.31e-05	0	0	0
SIVmac239M.344	0.000143525	0	0	0		SIVmac239M.5	1.044e-05	0	0	0								SIVmac239M.1894	4.25e-05	0	0	0
SIVmac239M.5747	0.000142807	0	0	0		SIVmac239M.188	1.044e-05	0	0	0								SIVmac239M.3992	4.25e-05	0	0	0
SIVmac239M.3920	0.000142807	0	0	0		SIVmac239M.3135	1.044e-05	0	0	0								SIVmac239M.665	4.18e-05	0	0	0
SIVmac239M.6211	0.000142089	0	0	0		SIVmac239M.3802	1.044e-05	0	0	0								SIVmac239M.3514	4.18e-05	0	0	0
SIVmac239M.2491	0.000142089	0	0	0		SIVmac239M.1074	1.044e-05	0	0	0								SIVmac239M.4131	4.11e-05	0	0	0
SIVmac239M.5260	0.000141372	0	0	0		SIVmac239M.1101	9.49091e-06	0	0	0								SIVmac239M.2730	4.11e-05	0	0	0
SIVmac239M.2295	0.000140654	0	0	0		SIVmac239M.1545	9.49091e-06	0	0	0								SIVmac239M.139	4.04e-05	0	0	0
SIVmac239M.1377	0.000140654	0	0	0		SIVmac239M.1449	9.49091e-06	0	0	0								SIVmac239M.1639	3.98e-05	0	0	0
SIVmac239M.6272	0.000139219	0	0	0		SIVmac239M.3895	9.49091e-06	0	0	0								SIVmac239M.3871	3.98e-05	0	0	0
SIVmac239M.811	0.000139219	0	0	0		SIVmac239M.215	9.49091e-06	0	0	0								SIVmac239M.2591	3.98e-05	0	0	0
SIVmac239M.3769	0.000139219	0	0	0		SIVmac239M.5437	9.49091e-06	0	0	0								SIVmac239M.972	3.91e-05	0	0	0
SIVmac239M.6718	0.000138501	0	0	0		SIVmac239M.6926	9.49091e-06	0	0	0								SIVmac239M.1191	3.91e-05	0	0	0
SIVmac239M.58	0.000137784	0	0	0		SIVmac239M.1437	9.49091e-06	0	0	0								SIVmac239M.6079	3.91e-05	0	0	0
SIVmac239M.542	0.000137784	0	0	0		SIVmac239M.366	9.49091e-06	0	0	0								SIVmac239M.2138	3.91e-05	0	0	0
SIVmac239M.3149	0.000137784	0	0	0		SIVmac239M.4913	9.49091e-06	0	0	0								SIVmac239M.1608	3.84e-05	0	0	0
SIVmac239M.1546	0.000137784	0	0	0		SIVmac239M.1136	9.49091e-06	0	0	0								SIVmac239M.953	3.84e-05	0	0	0
SIVmac239M.5213	0.000137066	0	0	0		SIVmac239M.5627	9.49091e-06	0	0	0								SIVmac239M.2932	3.84e-05	0	0	0
SIVmac239M.1191	0.000137066	0	0	0		SIVmac239M.3439	9.49091e-06	0	0	0								SIVmac239M.9017	3.77e-05	0	0	0
SIVmac239M.690	0.000137066	0	0	0		SIVmac239M.862	8.54182e-06	0	0	0								SIVmac239M.76	3.77e-05	0	0	0
SIVmac239M.1751	0.000137066	0	0	0		SIVmac239M.921	8.54182e-06	0	0	0								SIVmac239M.3464	3.71e-05	0	0	0
SIVmac239M.1941	0.000135631	0	0	0		SIVmac239M.2486	8.54182e-06	0	0	0								SIVmac239M.2323	3.71e-05	0	0	0
SIVmac239M.1814	0.000135631	0	0	0		SIVmac239M.2576	8.54182e-06	0	0	0								SIVmac239M.5256	3.71e-05	0	0	0
SIVmac239M.2191	0.000135631	0	0	0		SIVmac239M.1673	8.54182e-06	0	0	0								SIVmac239M.4288	3.71e-05	0	0	0
SIVmac239M.1495	0.000135631	0	0	0		SIVmac239M.133	8.54182e-06	0	0	0								SIVmac239M.4248	3.71e-05	0	0	0
SIVmac239M.3956	0.000134913	0	0	0		SIVmac239M.4018	8.54182e-06	0	0	0								SIVmac239M.5790	3.64e-05	0	0	0
SIVmac239M.6221	0.000134195	0	0	0		SIVmac239M.3878	8.54182e-06	0	0	0								SIVmac239M.1449	3.57e-05	0	0	0
SIVmac239M.145	0.000133478	0	0	0		SIVmac239M.3048	8.54182e-06	0	0	0								SIVmac239M.895	3.57e-05	0	0	0
SIVmac239M.5804	0.000133478	0	0	0		SIVmac239M.4863	8.54182e-06	0	0	0								SIVmac239M.855	3.57e-05	0	0	0
SIVmac239M.221	0.00013276	1	0	0		SIVmac239M.7152	8.54182e-06	0	0	0								SIVmac239M.2723	3.57e-05	0	0	0
SIVmac239M.980	0.000132043	0	0	0		SIVmac239M.7858	8.54182e-06	0	0	0								SIVmac239M.1131	3.51e-05	0	0	0
SIVmac239M.3000	0.000132043	0	0	0		SIVmac239M.490	8.54182e-06	0	0	0								SIVmac239M.2772	3.44e-05	0	0	0
SIVmac239M.1730	0.000132043	0	0	0		SIVmac239M.5972	8.54182e-06	0	0	0								SIVmac239M.5228	3.44e-05	0	0	0
SIVmac239M.78	0.000132043	0	0	0		SIVmac239M.3	8.54182e-06	0	0	0								SIVmac239M.8407	3.37e-05	0	0	0
SIVmac239M.3283	0.000132043	0	0	0		SIVmac239M.1181	7.59273e-06	0	0	0								SIVmac239M.2894	3.37e-05	0	0	0
SIVmac239M.224	0.000132043	0	0	0		SIVmac239M.1234	7.59273e-06	0	0	0								SIVmac239M.2126	3.3e-05	0	0	0
SIVmac239M.1563	0.000131325	0	0	0		SIVmac239M.5644	7.59273e-06	0	0	0								SIVmac239M.2397	3.3e-05	0	0	0
SIVmac239M.4295	0.000130607	0	0	0		SIVmac239M.712	7.59273e-06	0	0	0								SIVmac239M.2917	3.3e-05	0	0	0
SIVmac239M.82	0.000130607	0	0	0		SIVmac239M.3456	7.59273e-06	0	0	0								SIVmac239M.2844	3.3e-05	0	0	0
SIVmac239M.2325	0.00012989	0	0	0		SIVmac239M.3008	7.59273e-06	0	0	0								SIVmac239M.1982	3.3e-05	1	0	0
SIVmac239M.1015	0.00012989	0	0	0		SIVmac239M.2198	7.59273e-06	0	0	0								SIVmac239M.186	3.24e-05	0	0	0
SIVmac239M.13	0.00012989	0	0	0		SIVmac239M.1205	7.59273e-06	0	0	0								SIVmac239M.479	3.24e-05	0	0	0
SIVmac239M.3240	0.000129172	0	0	0		SIVmac239M.5287	7.59273e-06	0	0	0								SIVmac239M.268	3.24e-05	0	0	0
SIVmac239M.1839	0.000129172	0	0	0		SIVmac239M.354	7.59273e-06	0	0	0								SIVmac239M.3454	3.24e-05	0	0	0
SIVmac239M.2221	0.000127737	0	0	0		SIVmac239M.4791	6.64364e-06	0	0	0								SIVmac239M.2374	3.17e-05	0	0	0
SIVmac239M.223	0.000127737	0	0	0		SIVmac239M.5732	6.64364e-06	0	0	0								SIVmac239M.692	3.17e-05	0	0	0
SIVmac239M.886	0.000127737	0	0	0		SIVmac239M.4192	6.64364e-06	0	0	0								SIVmac239M.1991	3.17e-05	0	0	0
SIVmac239M.7145	0.000127019	0	0	0		SIVmac239M.3463	6.64364e-06	0	0	0								SIVmac239M.409	3.1e-05	0	0	0
SIVmac239M.5796	0.000127019	0	0	0		SIVmac239M.1059	6.64364e-06	0	0	0								SIVmac239M.999	3.1e-05	0	0	0
SIVmac239M.4400	0.000126302	0	0	0		SIVmac239M.243	6.64364e-06	0	0	0								SIVmac239M.1953	3.1e-05	0	0	0
SIVmac239M.679	0.000125584	0	0	0		SIVmac239M.1651	6.64364e-06	0	0	0								SIVmac239M.2611	3.1e-05	0	0	0
SIVmac239M.1279	0.000123431	0	0	0		SIVmac239M.1888	6.64364e-06	0	0	0								SIVmac239M.3244	3.1e-05	0	0	0
SIVmac239M.3921	0.000122713	0	0	0		SIVmac239M.2617	6.64364e-06	0	0	0								SIVmac239M.1352	3.03e-05	0	0	0
SIVmac239M.780	0.000122713	0	0	0		SIVmac239M.3014	6.64364e-06	0	0	0								SIVmac239M.981	3.03e-05	0	0	0
SIVmac239M.1491	0.000122713	0	0	0		SIVmac239M.1304	6.64364e-06	0	0	0								SIVmac239M.1912	3.03e-05	0	0	0
SIVmac239M.12290	0.000121996	0	0	0		SIVmac239M.5598	6.64364e-06	0	0	0								SIVmac239M.385	3.03e-05	0	0	0
SIVmac239M.5114	0.000121996	0	0	0		SIVmac239M.1912	6.64364e-06	0	0	0								SIVmac239M.4720	3.03e-05	0	0	0
SIVmac239M.1568	0.000121996	0	0	0		SIVmac239M.3589	6.64364e-06	0	0	0								SIVmac239M.4601	2.97e-05	0	0	0
SIVmac239M.2070	0.000121996	0	0	0		SIVmac239M.4761	6.64364e-06	0	0	0								SIVmac239M.600	2.97e-05	0	0	0
SIVmac239M.1790	0.000121996	0	0	0		SIVmac239M.527	6.64364e-06	0	0	0								SIVmac239M.1735	2.97e-05	0	0	0
SIVmac239M.1085	0.000121278	0	0	0		SIVmac239M.7219	6.64364e-06	0	0	0								SIVmac239M.116	2.97e-05	0	0	0
SIVmac239M.2153	0.000121278	0	0	0		SIVmac239M.13	6.64364e-06	0	0	0								SIVmac239M.4717	2.9e-05	0	0	0
SIVmac239M.3347	0.000121278	0	0	0		SIVmac239M.10769	5.69454e-06	0	0	0								SIVmac239M.747	2.9e-05	0	0	0
SIVmac239M.8522	0.000120561	0	0	0		SIVmac239M.4364	5.69454e-06	0	0	0								SIVmac239M.1334	2.83e-05	0	0	0
SIVmac239M.1729	0.000120561	0	0	0		SIVmac239M.4148	5.69454e-06	0	0	0								SIVmac239M.624	2.83e-05	0	0	0
SIVmac239M.350	0.000120561	0	0	0		SIVmac239M.5855	5.69454e-06	0	0	0								SIVmac239M.7179	2.83e-05	0	0	0
SIVmac239M.726	0.000119843	0	0	0		SIVmac239M.8002	5.69454e-06	0	0	0								SIVmac239M.1078	2.76e-05	0	0	0
SIVmac239M.1064	0.000119843	0	0	0		SIVmac239M.1040	5.69454e-06	0	0	0								SIVmac239M.183	2.7e-05	0	0	0
SIVmac239M.3043	0.000119843	0	0	0		SIVmac239M.1576	5.69454e-06	0	0	0								SIVmac239M.1221	2.7e-05	0	0	0
SIVmac239M.35	0.00011769	0	0	0		SIVmac239M.977	5.69454e-06	0	0	0								SIVmac239M.1480	2.7e-05	0	0	0
SIVmac239M.2150	0.00011769	0	0	0		SIVmac239M.235	5.69454e-06	0	0	0								SIVmac239M.8186	2.63e-05	0	0	0
SIVmac239M.3249	0.00011769	0	0	0		SIVmac239M.251	4.74545e-06	0	0	0								SIVmac239M.9633	2.63e-05	0	0	0
SIVmac239M.2675	0.00011769	0	0	0		SIVmac239M.3111	4.74545e-06	0	0	0								SIVmac239M.2407	2.63e-05	0	0	0
SIVmac239M.5335	0.00011769	0	0	0		SIVmac239M.2944	4.74545e-06	0	0	0								SIVmac239M.1253	2.63e-05	0	0	0
SIVmac239M.5217	0.00011769	0	0	0		SIVmac239M.2277	4.74545e-06	0	0	0								SIVmac239M.2164	2.56e-05	0	0	0
SIVmac239M.2738	0.00011769	0	0	0		SIVmac239M.680	4.74545e-06	0	0	0								SIVmac239M.6062	2.56e-05	0	0	0
SIVmac239M.69	0.000116972	0	0	0		SIVmac239M.269	4.74545e-06	0	0	0								SIVmac239M.1035	2.56e-05	0	0	0
SIVmac239M.4732	0.000116972	0	0	0		SIVmac239M.783	4.74545e-06	0	0	0								SIVmac239M.607	2.56e-05	0	0	0
SIVmac239M.7731	0.000116972	0	0	0		SIVmac239M.2026	4.74545e-06	0	0	0								SIVmac239M.1993	2.56e-05	0	0	0
SIVmac239M.427	0.000116255	0	0	0		SIVmac239M.3365	4.74545e-06	0	0	0								SIVmac239M.3657	2.49e-05	0	0	0
SIVmac239M.1884	0.000116255	0	0	0		SIVmac239M.440	4.74545e-06	0	0	0								SIVmac239M.2368	2.49e-05	0	0	0
SIVmac239M.2158	0.000116255	0	0	0		SIVmac239M.4376	4.74545e-06	0	0	0								SIVmac239M.5058	2.49e-05	0	0	0
SIVmac239M.7171	0.00011482	0	0	0		SIVmac239M.2669	4.74545e-06	0	0	0								SIVmac239M.3450	2.43e-05	0	0	0
SIVmac239M.260	0.00011482	0	0	0		SIVmac239M.4586	4.74545e-06	0	0	0								SIVmac239M.2916	2.43e-05	0	0	0
SIVmac239M.503	0.000114102	0	0	0		SIVmac239M.1821	4.74545e-06	0	0	0								SIVmac239M.3607	2.36e-05	0	0	0
SIVmac239M.151	0.000114102	0	0	0		SIVmac239M.1312	4.74545e-06	0	0	0								SIVmac239M.120	2.36e-05	0	0	0
SIVmac239M.3118	0.000114102	0	0	0		SIVmac239M.6445	4.74545e-06	0	0	0								SIVmac239M.2651	2.36e-05	0	0	0
SIVmac239M.2837	0.000113384	0	0	0		SIVmac239M.2080	3.79636e-06	0	0	0								SIVmac239M.1408	2.29e-05	0	0	0
SIVmac239M.149	0.000113384	0	0	0		SIVmac239M.1414	3.79636e-06	0	0	0								SIVmac239M.693	2.29e-05	0	0	0
SIVmac239M.571	0.000113384	0	0	0		SIVmac239M.1630	3.79636e-06	0	0	0								SIVmac239M.3817	2.29e-05	0	0	0
SIVmac239M.2794	0.000113384	0	0	0		SIVmac239M.2478	3.79636e-06	0	0	0								SIVmac239M.425	2.29e-05	0	0	0
SIVmac239M.5181	0.000112667	0	0	0		SIVmac239M.2502	3.79636e-06	0	0	0								SIVmac239M.2869	2.29e-05	0	0	0
SIVmac239M.201	0.000112667	0	0	0		SIVmac239M.4344	3.79636e-06	0	0	0								SIVmac239M.2360	2.29e-05	0	0	0
SIVmac239M.4584	0.000112667	0	0	0		SIVmac239M.8587	3.79636e-06	0	0	0								SIVmac239M.1016	2.22e-05	0	0	0
SIVmac239M.7430	0.000111949	0	0	0		SIVmac239M.3403	3.79636e-06	0	0	0								SIVmac239M.3508	2.22e-05	0	0	0
SIVmac239M.4329	0.000111949	0	0	0		SIVmac239M.4692	3.79636e-06	0	0	0								SIVmac239M.3590	2.22e-05	0	0	0
SIVmac239M.20	0.000111949	0	0	0		SIVmac239M.1421	3.79636e-06	0	0	0								SIVmac239M.1712	2.22e-05	0	0	0
SIVmac239M.2568	0.000110514	0	0	0		SIVmac239M.3763	3.79636e-06	0	0	0								SIVmac239M.1225	2.22e-05	0	0	0
SIVmac239M.4593	0.000109796	0	0	0		SIVmac239M.1583	3.79636e-06	0	0	0								SIVmac239M.2100	2.22e-05	0	0	0
SIVmac239M.93	0.000109796	0	0	0		SIVmac239M.5172	3.79636e-06	0	0	0								SIVmac239M.1313	2.16e-05	0	0	0
SIVmac239M.3858	0.000109796	0	0	0		SIVmac239M.2894	3.79636e-06	0	0	0								SIVmac239M.4079	2.16e-05	0	0	0
SIVmac239M.403	0.000109079	0	0	0		SIVmac239M.353	3.79636e-06	0	0	0								SIVmac239M.394	2.16e-05	0	0	0
SIVmac239M.8451	0.000109079	0	0	0														SIVmac239M.5667	2.16e-05	0	0	0
SIVmac239M.3004	0.000108361	0	0	0														SIVmac239M.54	2.16e-05	0	0	0
SIVmac239M.743	0.000107643	0	0	0														SIVmac239M.2252	2.16e-05	0	0	0
SIVmac239M.2732	0.000107643	0	0	0														SIVmac239M.2648	2.16e-05	0	0	0
SIVmac239M.1631	0.000107643	0	0	0														SIVmac239M.750	2.16e-05	0	0	0
SIVmac239M.121	0.000107643	0	0	0														SIVmac239M.4949	2.16e-05	0	0	0
SIVmac239M.3663	0.000107643	0	0	0														SIVmac239M.153	2.16e-05	0	0	0
SIVmac239M.969	0.000106926	0	0	0														SIVmac239M.848	2.16e-05	0	0	0
SIVmac239M.1278	0.000106926	0	0	0														SIVmac239M.490	2.16e-05	0	0	0
SIVmac239M.1384	0.000106926	0	0	0														SIVmac239M.432	2.09e-05	0	0	0
SIVmac239M.802	0.000106926	0	0	0														SIVmac239M.24	2.09e-05	0	0	0
SIVmac239M.1346	0.000106208	0	0	0														SIVmac239M.1080	2.09e-05	0	0	0
SIVmac239M.7354	0.000106208	0	0	0														SIVmac239M.1464	2.09e-05	0	0	0
SIVmac239M.5081	0.000105491	0	0	0														SIVmac239M.2141	2.09e-05	0	0	0
SIVmac239M.2107	0.000104773	0	0	0														SIVmac239M.258	2.09e-05	0	0	0
SIVmac239M.3880	0.000104055	0	0	0														SIVmac239M.1584	2.09e-05	0	0	0
SIVmac239M.204	0.000104055	0	0	0														SIVmac239M.6081	2.09e-05	0	0	0
SIVmac239M.3103	0.000104055	0	0	0														SIVmac239M.1027	2.02e-05	0	0	0
SIVmac239M.4746	0.000104055	0	0	0														SIVmac239M.10	2.02e-05	0	0	0
SIVmac239M.1383	0.000104055	0	0	0														SIVmac239M.2183	2.02e-05	0	0	0
SIVmac239M.1559	0.000103338	0	0	0														SIVmac239M.1419	2.02e-05	0	0	0
SIVmac239M.1345	0.000103338	0	0	0														SIVmac239M.3802	2.02e-05	0	0	0
SIVmac239M.1108	0.000103338	0	0	0														SIVmac239M.261	1.95e-05	0	0	0
SIVmac239M.6717	0.00010262	0	0	0														SIVmac239M.166	1.95e-05	0	0	0
SIVmac239M.498	0.00010262	0	0	0														SIVmac239M.847	1.95e-05	0	0	0
SIVmac239M.1005	0.000101902	0	0	0														SIVmac239M.2666	1.95e-05	0	0	0
SIVmac239M.1934	0.000101902	0	0	0														SIVmac239M.3280	1.95e-05	0	0	0
SIVmac239M.1382	0.000101185	0	0	0														SIVmac239M.3294	1.89e-05	0	0	0
SIVmac239M.6912	0.000101185	0	0	0														SIVmac239M.3845	1.89e-05	0	0	0
SIVmac239M.1498	0.000100467	1	0	0														SIVmac239M.2049	1.89e-05	0	0	0
SIVmac239M.1851	0.000100467	0	0	0														SIVmac239M.7459	1.89e-05	0	0	0
SIVmac239M.4249	0.000100467	0	0	0														SIVmac239M.5441	1.89e-05	0	0	0
SIVmac239M.3038	9.97495e-05	0	0	0														SIVmac239M.3	1.89e-05	0	0	0
SIVmac239M.4954	9.90319e-05	0	0	0														SIVmac239M.3245	1.82e-05	0	0	0
SIVmac239M.252	9.90319e-05	0	0	0														SIVmac239M.2756	1.82e-05	0	0	0
SIVmac239M.2529	9.83143e-05	0	0	0														SIVmac239M.3729	1.82e-05	0	0	0
SIVmac239M.1194	9.83143e-05	0	0	0														SIVmac239M.4667	1.82e-05	0	0	0
SIVmac239M.307	9.83143e-05	0	0	0														SIVmac239M.898	1.82e-05	0	0	0
SIVmac239M.1276	9.75967e-05	0	0	0														SIVmac239M.262	1.82e-05	0	0	0
SIVmac239M.2978	9.75967e-05	0	0	0														SIVmac239M.7086	1.82e-05	0	0	0
SIVmac239M.699	9.68791e-05	0	0	0														SIVmac239M.694	1.75e-05	0	0	0
SIVmac239M.2176	9.61614e-05	0	0	0														SIVmac239M.2784	1.75e-05	0	0	0
SIVmac239M.108	9.61614e-05	0	0	0														SIVmac239M.1277	1.75e-05	0	0	0
SIVmac239M.1365	9.61614e-05	0	0	0														SIVmac239M.364	1.75e-05	0	0	0
SIVmac239M.1978	9.61614e-05	0	0	0														SIVmac239M.4471	1.75e-05	0	0	0
SIVmac239M.731	9.61614e-05	0	0	0														SIVmac239M.1005	1.69e-05	0	0	0
SIVmac239M.2204	9.54438e-05	0	0	0														SIVmac239M.8002	1.69e-05	0	0	0
SIVmac239M.795	9.54438e-05	0	0	0														SIVmac239M.1094	1.69e-05	0	0	0
SIVmac239M.5468	9.47262e-05	0	0	0														SIVmac239M.403	1.62e-05	0	0	0
SIVmac239M.239	9.47262e-05	0	0	0														SIVmac239M.331	1.62e-05	0	0	0
SIVmac239M.895	9.40086e-05	0	0	0														SIVmac239M.1486	1.62e-05	0	0	0
SIVmac239M.2143	9.40086e-05	0	0	0														SIVmac239M.2070	1.62e-05	0	0	0
SIVmac239M.5601	9.40086e-05	0	0	0														SIVmac239M.1452	1.62e-05	0	0	0
SIVmac239M.4055	9.18557e-05	0	0	0														SIVmac239M.1915	1.55e-05	0	0	0
SIVmac239M.3460	9.18557e-05	0	0	0														SIVmac239M.2110	1.55e-05	0	0	0
SIVmac239M.2841	9.11381e-05	0	0	0														SIVmac239M.3205	1.55e-05	0	0	0
SIVmac239M.1155	9.11381e-05	1	0	0														SIVmac239M.137	1.55e-05	0	0	0
SIVmac239M.3440	9.11381e-05	0	0	0														SIVmac239M.934	1.55e-05	0	0	0
SIVmac239M.213	9.04205e-05	0	0	0														SIVmac239M.3792	1.55e-05	0	0	0
SIVmac239M.973	9.04205e-05	0	0	0														SIVmac239M.1431	1.55e-05	0	0	0
SIVmac239M.5017	8.97028e-05	0	0	0														SIVmac239M.5798	1.48e-05	0	0	0
SIVmac239M.270	8.89852e-05	0	0	0														SIVmac239M.6805	1.48e-05	0	0	0
SIVmac239M.3447	8.82676e-05	0	0	0														SIVmac239M.2794	1.48e-05	0	0	0
SIVmac239M.12624	8.82676e-05	0	0	0														SIVmac239M.2046	1.42e-05	0	0	0
SIVmac239M.6721	8.82676e-05	0	0	0														SIVmac239M.3451	1.42e-05	0	0	0
SIVmac239M.2497	8.82676e-05	0	0	0														SIVmac239M.417	1.42e-05	0	0	0
SIVmac239M.2288	8.82676e-05	0	0	0														SIVmac239M.667	1.42e-05	0	0	0
SIVmac239M.284	8.755e-05	0	0	0														SIVmac239M.4204	1.42e-05	0	0	0
SIVmac239M.2105	8.755e-05	0	0	0														SIVmac239M.1707	1.42e-05	0	0	0
SIVmac239M.2549	8.755e-05	0	0	0														SIVmac239M.4120	1.42e-05	0	0	0
SIVmac239M.507	8.755e-05	0	0	0														SIVmac239M.2065	1.42e-05	0	0	0
SIVmac239M.1672	8.755e-05	0	0	0														SIVmac239M.647	1.42e-05	0	0	0
SIVmac239M.957	8.755e-05	0	0	0														SIVmac239M.1918	1.35e-05	0	0	0
SIVmac239M.3161	8.755e-05	0	0	0														SIVmac239M.1819	1.35e-05	0	0	0
SIVmac239M.238	8.68323e-05	0	0	0														SIVmac239M.1232	1.35e-05	0	0	0
SIVmac239M.2700	8.68323e-05	0	0	0														SIVmac239M.671	1.35e-05	0	0	0
SIVmac239M.3239	8.68323e-05	0	0	0														SIVmac239M.1415	1.35e-05	0	0	0
SIVmac239M.2516	8.68323e-05	0	0	0														SIVmac239M.270	1.35e-05	0	0	0
SIVmac239M.7773	8.68323e-05	0	0	0														SIVmac239M.3677	1.35e-05	0	0	0
SIVmac239M.892	8.61147e-05	0	0	0														SIVmac239M.3565	1.35e-05	0	0	0
SIVmac239M.4486	8.61147e-05	0	0	0														SIVmac239M.1927	1.28e-05	0	0	0
SIVmac239M.1822	8.61147e-05	0	0	0														SIVmac239M.115	1.28e-05	0	0	0
SIVmac239M.1049	8.61147e-05	0	0	0														SIVmac239M.2953	1.28e-05	0	0	0
SIVmac239M.1133	8.53971e-05	0	0	0														SIVmac239M.1739	1.28e-05	0	0	0
SIVmac239M.2834	8.53971e-05	0	0	0														SIVmac239M.2603	1.28e-05	0	0	0
SIVmac239M.5540	8.46795e-05	0	0	0														SIVmac239M.1085	1.21e-05	0	0	0
SIVmac239M.1592	8.46795e-05	0	0	0														SIVmac239M.933	1.21e-05	0	0	0
SIVmac239M.4797	8.46795e-05	0	0	0														SIVmac239M.7528	1.21e-05	0	0	0
SIVmac239M.2970	8.46795e-05	0	0	0														SIVmac239M.2601	1.21e-05	0	0	0
SIVmac239M.4623	8.46795e-05	0	0	0														SIVmac239M.257	1.21e-05	0	0	0
SIVmac239M.303	8.39619e-05	0	0	0														SIVmac239M.6252	1.21e-05	0	0	0
SIVmac239M.5331	8.39619e-05	0	0	0														SIVmac239M.6463	1.21e-05	0	0	0
SIVmac239M.254	8.39619e-05	0	0	0														SIVmac239M.1944	1.21e-05	0	0	0
SIVmac239M.2997	8.32442e-05	0	0	0														SIVmac239M.13	1.21e-05	0	0	0
SIVmac239M.52	8.32442e-05	0	0	0														SIVmac239M.2635	1.15e-05	0	0	0
SIVmac239M.3925	8.25266e-05	0	0	0														SIVmac239M.4127	1.15e-05	0	0	0
SIVmac239M.5364	8.25266e-05	0	0	0														SIVmac239M.1430	1.15e-05	0	0	0
SIVmac239M.3885	8.25266e-05	0	0	0														SIVmac239M.2490	1.15e-05	0	0	0
SIVmac239M.5265	8.25266e-05	0	0	0														SIVmac239M.1558	1.15e-05	0	0	0
SIVmac239M.6152	8.1809e-05	0	0	0														SIVmac239M.138	1.15e-05	0	0	0
SIVmac239M.5209	8.1809e-05	0	0	0														SIVmac239M.253	1.15e-05	0	0	0
SIVmac239M.3395	8.1809e-05	0	0	0														SIVmac239M.2731	1.15e-05	0	0	0
SIVmac239M.3374	8.10914e-05	0	0	0														SIVmac239M.1999	1.15e-05	0	0	0
SIVmac239M.827	8.10914e-05	0	0	0														SIVmac239M.4148	1.08e-05	0	0	0
SIVmac239M.6430	8.03737e-05	1	0	0														SIVmac239M.3340	1.08e-05	0	0	0
SIVmac239M.248	8.03737e-05	0	0	0														SIVmac239M.3151	1.08e-05	0	0	0
SIVmac239M.1920	8.03737e-05	0	0	0														SIVmac239M.5373	1.08e-05	0	0	0
SIVmac239M.1016	7.96561e-05	0	0	0														SIVmac239M.1638	1.08e-05	0	0	0
SIVmac239M.3605	7.96561e-05	0	0	0														SIVmac239M.4444	1.08e-05	1	0	0
SIVmac239M.6461	7.96561e-05	0	0	0														SIVmac239M.4608	1.08e-05	0	0	0
SIVmac239M.2611	7.96561e-05	0	0	0														SIVmac239M.3576	1.08e-05	0	0	0
SIVmac239M.1183	7.96561e-05	0	0	0														SIVmac239M.1111	1.08e-05	0	0	0
SIVmac239M.394	7.89385e-05	0	0	0														SIVmac239M.4985	1.08e-05	0	0	0
SIVmac239M.16	7.89385e-05	0	0	0														SIVmac239M.7996	1.08e-05	0	0	0
SIVmac239M.7472	7.89385e-05	0	0	0														SIVmac239M.3246	1.01e-05	0	0	0
SIVmac239M.2836	7.89385e-05	0	0	0														SIVmac239M.2533	1.01e-05	0	0	0
SIVmac239M.203	7.82209e-05	1	0	0														SIVmac239M.3859	1.01e-05	0	0	0
SIVmac239M.2983	7.82209e-05	0	0	0														SIVmac239M.4661	1.01e-05	0	0	0
SIVmac239M.7219	7.82209e-05	0	0	0														SIVmac239M.3579	1.01e-05	0	0	0
SIVmac239M.2707	7.82209e-05	0	0	0														SIVmac239M.32	1.01e-05	0	0	0
SIVmac239M.431	7.75032e-05	0	0	0														SIVmac239M.2011	1.01e-05	0	0	0
SIVmac239M.4934	7.75032e-05	0	0	0														SIVmac239M.2208	1.01e-05	0	0	0
SIVmac239M.2800	7.67856e-05	0	0	0														SIVmac239M.2751	1.01e-05	0	0	0
SIVmac239M.722	7.6068e-05	0	0	0														SIVmac239M.5557	1.01e-05	0	0	0
SIVmac239M.1956	7.6068e-05	0	0	0														SIVmac239M.3902	1.01e-05	0	0	0
SIVmac239M.975	7.6068e-05	0	0	0														SIVmac239M.1190	1.01e-05	0	0	0
SIVmac239M.490	7.6068e-05	0	0	0														SIVmac239M.3842	1.01e-05	0	0	0
SIVmac239M.1791	7.53504e-05	0	0	0														SIVmac239M.967	1.01e-05	0	0	0
SIVmac239M.3607	7.53504e-05	0	0	0														SIVmac239M.1586	9.44e-06	0	0	0
SIVmac239M.91	7.53504e-05	0	0	0														SIVmac239M.96	9.44e-06	0	0	0
SIVmac239M.2365	7.53504e-05	0	0	0														SIVmac239M.6398	9.44e-06	0	0	0
SIVmac239M.2749	7.53504e-05	0	0	0														SIVmac239M.4010	9.44e-06	0	0	0
SIVmac239M.473	7.53504e-05	0	0	0														SIVmac239M.1467	9.44e-06	0	0	0
SIVmac239M.1867	7.53504e-05	0	0	0														SIVmac239M.513	9.44e-06	0	0	0
SIVmac239M.2765	7.46328e-05	0	0	0														SIVmac239M.1358	9.44e-06	0	0	0
SIVmac239M.6354	7.46328e-05	0	0	0														SIVmac239M.4	9.44e-06	0	0	0
SIVmac239M.2486	7.39151e-05	0	0	0														SIVmac239M.3032	9.44e-06	0	0	0
SIVmac239M.54	7.39151e-05	0	0	0														SIVmac239M.7089	9.44e-06	0	0	0
SIVmac239M.2947	7.39151e-05	0	0	0														SIVmac239M.2593	9.44e-06	0	0	0
SIVmac239M.3351	7.39151e-05	0	0	0														SIVmac239M.1822	9.44e-06	0	0	0
SIVmac239M.3026	7.31975e-05	0	0	0														SIVmac239M.2866	9.44e-06	0	0	0
SIVmac239M.4675	7.31975e-05	0	0	0														SIVmac239M.11677	8.76e-06	0	0	0
SIVmac239M.395	7.31975e-05	0	0	0														SIVmac239M.2084	8.76e-06	0	0	0
SIVmac239M.1551	7.24799e-05	0	0	0														SIVmac239M.5928	8.76e-06	0	0	0
SIVmac239M.2234	7.17623e-05	0	0	0														SIVmac239M.420	8.76e-06	0	0	0
SIVmac239M.1575	7.17623e-05	0	0	0														SIVmac239M.5767	8.76e-06	0	0	0
SIVmac239M.316	7.17623e-05	0	0	0														SIVmac239M.1790	8.76e-06	0	0	0
SIVmac239M.702	7.17623e-05	0	0	0														SIVmac239M.2664	8.76e-06	0	0	0
SIVmac239M.8458	7.17623e-05	0	0	0														SIVmac239M.5492	8.76e-06	0	0	0
SIVmac239M.2369	7.10446e-05	0	0	0														SIVmac239M.4751	8.76e-06	0	0	0
SIVmac239M.2411	7.10446e-05	0	0	0														SIVmac239M.6719	8.76e-06	0	0	0
SIVmac239M.4925	7.0327e-05	0	0	0														SIVmac239M.3910	8.76e-06	0	0	0
SIVmac239M.1972	6.96094e-05	0	0	0														SIVmac239M.552	8.76e-06	0	0	0
SIVmac239M.2724	6.96094e-05	0	0	0														SIVmac239M.185	8.09e-06	0	0	0
SIVmac239M.409	6.88918e-05	0	0	0														SIVmac239M.2321	8.09e-06	0	0	0
SIVmac239M.2027	6.88918e-05	0	0	0														SIVmac239M.285	8.09e-06	0	0	0
SIVmac239M.1206	6.81742e-05	0	0	0														SIVmac239M.1862	8.09e-06	0	0	0
SIVmac239M.813	6.81742e-05	0	0	0														SIVmac239M.560	8.09e-06	0	0	0
SIVmac239M.4894	6.81742e-05	0	0	0														SIVmac239M.4962	8.09e-06	0	0	0
SIVmac239M.4284	6.81742e-05	0	0	0														SIVmac239M.4654	8.09e-06	0	0	0
SIVmac239M.2684	6.81742e-05	0	0	0														SIVmac239M.1335	8.09e-06	0	0	0
SIVmac239M.1746	6.74565e-05	0	0	0														SIVmac239M.6054	8.09e-06	0	0	0
SIVmac239M.1806	6.74565e-05	0	0	0														SIVmac239M.5580	8.09e-06	0	0	0
SIVmac239M.3480	6.74565e-05	0	0	0														SIVmac239M.684	7.41e-06	0	0	0
SIVmac239M.4739	6.67389e-05	0	0	0														SIVmac239M.3650	7.41e-06	1	0	0
SIVmac239M.3060	6.67389e-05	0	0	0														SIVmac239M.1092	7.41e-06	0	0	0
SIVmac239M.587	6.67389e-05	0	0	0														SIVmac239M.946	7.41e-06	0	0	0
SIVmac239M.5124	6.53037e-05	0	0	0														SIVmac239M.2712	7.41e-06	0	0	0
SIVmac239M.4811	6.53037e-05	0	0	0														SIVmac239M.3824	7.41e-06	0	0	0
SIVmac239M.3162	6.53037e-05	0	0	0														SIVmac239M.831	7.41e-06	0	0	0
SIVmac239M.1356	6.4586e-05	0	0	0														SIVmac239M.8455	7.41e-06	0	0	0
SIVmac239M.4765	6.4586e-05	0	0	0														SIVmac239M.5397	7.41e-06	0	0	0
SIVmac239M.43	6.4586e-05	0	0	0														SIVmac239M.3314	6.74e-06	0	0	0
SIVmac239M.1448	6.4586e-05	0	0	0														SIVmac239M.1268	6.74e-06	0	0	0
SIVmac239M.1	6.4586e-05	0	0	0														SIVmac239M.4345	6.74e-06	0	0	0
SIVmac239M.1801	6.38684e-05	0	0	0														SIVmac239M.345	6.74e-06	0	0	0
SIVmac239M.36	6.38684e-05	0	0	0														SIVmac239M.1285	6.74e-06	0	0	0
SIVmac239M.2257	6.38684e-05	0	0	0														SIVmac239M.147	6.74e-06	0	0	0
SIVmac239M.6102	6.31508e-05	0	0	0														SIVmac239M.868	6.74e-06	0	0	0
SIVmac239M.3022	6.31508e-05	0	0	0														SIVmac239M.2590	6.74e-06	0	0	0
SIVmac239M.1468	6.31508e-05	0	0	0														SIVmac239M.6122	6.74e-06	0	0	0
SIVmac239M.1488	6.31508e-05	0	0	0														SIVmac239M.1511	6.74e-06	0	0	0
SIVmac239M.3627	6.24332e-05	0	0	0														SIVmac239M.3337	6.74e-06	0	0	0
SIVmac239M.3573	6.24332e-05	0	0	0														SIVmac239M.4617	6.74e-06	0	0	0
SIVmac239M.4569	6.24332e-05	0	0	0														SIVmac239M.3864	6.74e-06	0	0	0
SIVmac239M.1086	6.24332e-05	0	0	0														SIVmac239M.7435	6.07e-06	0	0	0
SIVmac239M.1257	6.24332e-05	0	0	0														SIVmac239M.6932	6.07e-06	0	0	0
SIVmac239M.2505	6.24332e-05	0	0	0														SIVmac239M.2606	6.07e-06	0	0	0
SIVmac239M.4545	6.17155e-05	0	0	0														SIVmac239M.1582	6.07e-06	0	0	0
SIVmac239M.1531	6.17155e-05	1	0	0														SIVmac239M.1324	6.07e-06	0	0	0
SIVmac239M.583	6.17155e-05	0	0	0														SIVmac239M.1354	6.07e-06	0	0	0
SIVmac239M.170	6.09979e-05	0	0	0														SIVmac239M.3438	6.07e-06	0	0	0
SIVmac239M.3303	6.09979e-05	0	0	0														SIVmac239M.3557	6.07e-06	0	0	0
SIVmac239M.4904	6.09979e-05	0	0	0														SIVmac239M.2077	6.07e-06	0	0	0
SIVmac239M.3041	6.02803e-05	0	0	0														SIVmac239M.2827	6.07e-06	0	0	0
SIVmac239M.331	5.95627e-05	0	0	0														SIVmac239M.8448	6.07e-06	0	0	0
SIVmac239M.3838	5.95627e-05	0	0	0														SIVmac239M.1773	6.07e-06	0	0	0
SIVmac239M.3729	5.95627e-05	0	0	0														SIVmac239M.2792	6.07e-06	0	0	0
SIVmac239M.773	5.95627e-05	0	0	0														SIVmac239M.4978	6.07e-06	0	0	0
SIVmac239M.1763	5.88451e-05	0	0	0														SIVmac239M.3648	6.07e-06	0	0	0
SIVmac239M.898	5.88451e-05	0	0	0														SIVmac239M.949	5.39e-06	0	0	0
SIVmac239M.2073	5.81274e-05	0	0	0														SIVmac239M.1046	5.39e-06	0	0	0
SIVmac239M.2951	5.81274e-05	0	0	0														SIVmac239M.8649	5.39e-06	0	0	0
SIVmac239M.1034	5.81274e-05	0	0	0														SIVmac239M.2883	5.39e-06	0	0	0
SIVmac239M.2232	5.74098e-05	0	0	0														SIVmac239M.3920	5.39e-06	0	0	0
SIVmac239M.2750	5.74098e-05	0	0	0														SIVmac239M.7395	5.39e-06	0	0	0
SIVmac239M.384	5.74098e-05	0	0	0														SIVmac239M.6093	5.39e-06	0	0	0
SIVmac239M.931	5.74098e-05	0	0	0														SIVmac239M.5653	5.39e-06	0	0	0
SIVmac239M.1199	5.74098e-05	0	0	0														SIVmac239M.510	5.39e-06	0	0	0
SIVmac239M.2175	5.66922e-05	0	0	0														SIVmac239M.2936	5.39e-06	0	0	0
SIVmac239M.494	5.66922e-05	0	0	0														SIVmac239M.1255	5.39e-06	0	0	0
SIVmac239M.590	5.66922e-05	0	0	0														SIVmac239M.1381	5.39e-06	0	0	0
SIVmac239M.4938	5.66922e-05	0	0	0														SIVmac239M.2036	5.39e-06	0	0	0
SIVmac239M.5049	5.59746e-05	0	0	0														SIVmac239M.2327	5.39e-06	0	0	0
SIVmac239M.2381	5.59746e-05	0	0	0														SIVmac239M.4598	5.39e-06	0	0	0
SIVmac239M.3630	5.59746e-05	0	0	0														SIVmac239M.4395	5.39e-06	0	0	0
SIVmac239M.4958	5.59746e-05	0	0	0														SIVmac239M.1761	4.72e-06	0	0	0
SIVmac239M.4748	5.52569e-05	0	0	0														SIVmac239M.1806	4.72e-06	0	0	0
SIVmac239M.5506	5.52569e-05	0	0	0														SIVmac239M.5749	4.72e-06	0	0	0
SIVmac239M.104	5.45393e-05	0	0	0														SIVmac239M.3500	4.72e-06	0	0	0
SIVmac239M.1787	5.45393e-05	0	0	0														SIVmac239M.5107	4.72e-06	0	0	0
SIVmac239M.1447	5.45393e-05	0	0	0														SIVmac239M.968	4.72e-06	0	0	0
SIVmac239M.4200	5.45393e-05	0	0	0														SIVmac239M.2711	4.72e-06	0	0	0
SIVmac239M.4407	5.45393e-05	0	0	0														SIVmac239M.4643	4.72e-06	0	0	0
SIVmac239M.1360	5.38217e-05	0	0	0														SIVmac239M.4906	4.72e-06	0	0	0
SIVmac239M.164	5.38217e-05	0	0	0														SIVmac239M.6150	4.72e-06	0	0	0
SIVmac239M.1173	5.38217e-05	0	0	0														SIVmac239M.3229	4.72e-06	0	0	0
SIVmac239M.666	5.38217e-05	0	0	0														SIVmac239M.217	4.72e-06	0	0	0
SIVmac239M.6227	5.38217e-05	0	0	0														SIVmac239M.1462	4.72e-06	0	0	0
SIVmac239M.4654	5.38217e-05	0	0	0														SIVmac239M.5128	4.72e-06	0	0	0
SIVmac239M.2868	5.38217e-05	0	0	0														SIVmac239M.6576	4.72e-06	0	0	0
SIVmac239M.966	5.38217e-05	1	0	0														SIVmac239M.353	4.72e-06	0	0	0
SIVmac239M.7027	5.38217e-05	0	0	0														SIVmac239M.1454	4.72e-06	0	0	0
SIVmac239M.599	5.38217e-05	0	0	0														SIVmac239M.3350	4.04e-06	0	0	0
SIVmac239M.1227	5.31041e-05	0	0	0														SIVmac239M.3495	4.04e-06	0	0	0
SIVmac239M.936	5.31041e-05	0	0	0														SIVmac239M.380	4.04e-06	0	0	0
SIVmac239M.2964	5.31041e-05	0	0	0														SIVmac239M.1234	4.04e-06	0	0	0
SIVmac239M.212	5.31041e-05	0	0	0														SIVmac239M.70	4.04e-06	0	0	0
SIVmac239M.4474	5.31041e-05	1	0	0														SIVmac239M.5545	4.04e-06	0	0	0
SIVmac239M.372	5.31041e-05	0	0	0														SIVmac239M.2300	4.04e-06	0	0	0
SIVmac239M.874	5.31041e-05	0	0	0														SIVmac239M.3984	4.04e-06	0	0	0
SIVmac239M.3500	5.23865e-05	0	0	0														SIVmac239M.4055	4.04e-06	0	0	0
SIVmac239M.3358	5.23865e-05	0	0	0														SIVmac239M.1193	4.04e-06	0	0	0
SIVmac239M.1784	5.23865e-05	0	0	0														SIVmac239M.1252	4.04e-06	0	0	0
SIVmac239M.236	5.23865e-05	0	0	0														SIVmac239M.5427	4.04e-06	0	0	0
SIVmac239M.5668	5.23865e-05	0	0	0														SIVmac239M.856	4.04e-06	0	0	0
SIVmac239M.2151	5.09512e-05	0	0	0														SIVmac239M.408	4.04e-06	0	0	0
SIVmac239M.839	5.02336e-05	0	0	0														SIVmac239M.1460	4.04e-06	0	0	0
SIVmac239M.2180	5.02336e-05	0	0	0														SIVmac239M.1077	4.04e-06	0	0	0
SIVmac239M.928	5.02336e-05	0	0	0														SIVmac239M.566	4.04e-06	0	0	0
SIVmac239M.1219	5.02336e-05	0	0	0														SIVmac239M.354	4.04e-06	0	0	0
SIVmac239M.130	5.02336e-05	0	0	0														SIVmac239M.885	4.04e-06	0	0	0
SIVmac239M.3549	4.9516e-05	0	0	0														SIVmac239M.280	4.04e-06	0	0	0
SIVmac239M.5254	4.9516e-05	0	0	0														SIVmac239M.2310	4.04e-06	0	0	0
SIVmac239M.749	4.9516e-05	0	0	0														SIVmac239M.4556	4.04e-06	0	0	0
SIVmac239M.2659	4.9516e-05	0	0	0														SIVmac239M.2760	4.04e-06	0	0	0
SIVmac239M.459	4.9516e-05	0	0	0
SIVmac239M.1873	4.9516e-05	0	0	0
SIVmac239M.5885	4.9516e-05	0	0	0
SIVmac239M.6101	4.9516e-05	0	0	0
SIVmac239M.419	4.87983e-05	0	0	0
SIVmac239M.1310	4.87983e-05	0	0	0
SIVmac239M.2926	4.87983e-05	0	0	0
SIVmac239M.3057	4.87983e-05	0	0	0
SIVmac239M.7469	4.80807e-05	0	0	0
SIVmac239M.1161	4.80807e-05	0	0	0
SIVmac239M.400	4.80807e-05	0	0	0
SIVmac239M.8111	4.80807e-05	0	0	0
SIVmac239M.1095	4.80807e-05	0	0	0
SIVmac239M.5378	4.73631e-05	0	0	0
SIVmac239M.4924	4.73631e-05	0	0	0
SIVmac239M.673	4.73631e-05	0	0	0
SIVmac239M.7326	4.73631e-05	0	0	0
SIVmac239M.4761	4.73631e-05	0	0	0
SIVmac239M.3732	4.73631e-05	0	0	0
SIVmac239M.2242	4.66455e-05	0	0	0
SIVmac239M.166	4.66455e-05	0	0	0
SIVmac239M.1473	4.66455e-05	0	0	0
SIVmac239M.6971	4.66455e-05	0	0	0
SIVmac239M.1665	4.66455e-05	0	0	0
SIVmac239M.694	4.59279e-05	0	0	0
SIVmac239M.8	4.59279e-05	0	0	0
SIVmac239M.1318	4.59279e-05	0	0	0
SIVmac239M.676	4.59279e-05	0	0	0
SIVmac239M.535	4.59279e-05	0	0	0
SIVmac239M.1634	4.52102e-05	0	0	0
SIVmac239M.7319	4.52102e-05	0	0	0
SIVmac239M.7838	4.52102e-05	0	0	0
SIVmac239M.484	4.52102e-05	0	0	0
SIVmac239M.5610	4.3775e-05	0	0	0
SIVmac239M.553	4.3775e-05	0	0	0
SIVmac239M.156	4.3775e-05	0	0	0
SIVmac239M.1250	4.3775e-05	0	0	0
SIVmac239M.4133	4.3775e-05	0	0	0
SIVmac239M.3081	4.3775e-05	0	0	0
SIVmac239M.5340	4.30574e-05	0	0	0
SIVmac239M.412	4.30574e-05	0	0	0
SIVmac239M.1660	4.30574e-05	0	0	0
SIVmac239M.752	4.30574e-05	0	0	0
SIVmac239M.573	4.30574e-05	0	0	0
SIVmac239M.360	4.30574e-05	0	0	0
SIVmac239M.763	4.23397e-05	0	0	0
SIVmac239M.1705	4.23397e-05	0	0	0
SIVmac239M.40	4.23397e-05	0	0	0
SIVmac239M.2162	4.23397e-05	0	0	0
SIVmac239M.2311	4.16221e-05	0	0	0
SIVmac239M.2618	4.16221e-05	0	0	0
SIVmac239M.6174	4.16221e-05	0	0	0
SIVmac239M.1176	4.16221e-05	0	0	0
SIVmac239M.7493	4.16221e-05	0	0	0
SIVmac239M.6571	4.16221e-05	0	0	0
SIVmac239M.1197	4.16221e-05	0	0	0
SIVmac239M.2856	4.09045e-05	0	0	0
SIVmac239M.1554	4.09045e-05	0	0	0
SIVmac239M.1700	4.09045e-05	0	0	0
SIVmac239M.327	4.09045e-05	0	0	0
SIVmac239M.3355	4.09045e-05	0	0	0
SIVmac239M.119	4.09045e-05	0	0	0
SIVmac239M.289	4.09045e-05	0	0	0
SIVmac239M.5550	4.01869e-05	0	0	0
SIVmac239M.3090	4.01869e-05	0	0	0
SIVmac239M.1396	4.01869e-05	0	0	0
SIVmac239M.4753	3.94692e-05	0	0	0
SIVmac239M.1239	3.94692e-05	0	0	0
SIVmac239M.5071	3.94692e-05	0	0	0
SIVmac239M.3535	3.94692e-05	0	0	0
SIVmac239M.3287	3.94692e-05	0	0	0
SIVmac239M.823	3.94692e-05	0	0	0
SIVmac239M.4870	3.94692e-05	0	0	0
SIVmac239M.3736	3.94692e-05	0	0	0
SIVmac239M.5959	3.87516e-05	0	0	0
SIVmac239M.1144	3.87516e-05	0	0	0
SIVmac239M.21	3.8034e-05	0	0	0
SIVmac239M.133	3.8034e-05	0	0	0
SIVmac239M.1818	3.8034e-05	0	0	0
SIVmac239M.3974	3.73164e-05	0	0	0
SIVmac239M.7625	3.73164e-05	0	0	0
SIVmac239M.798	3.65988e-05	0	0	0
SIVmac239M.1854	3.65988e-05	0	0	0
SIVmac239M.7265	3.65988e-05	0	0	0
SIVmac239M.3313	3.65988e-05	0	0	0
SIVmac239M.89	3.65988e-05	0	0	0
SIVmac239M.2955	3.65988e-05	0	0	0
SIVmac239M.1400	3.65988e-05	0	0	0
SIVmac239M.2911	3.65988e-05	0	0	0
SIVmac239M.217	3.65988e-05	0	0	0
SIVmac239M.441	3.65988e-05	0	0	0
SIVmac239M.751	3.58811e-05	0	0	0
SIVmac239M.782	3.58811e-05	0	0	0
SIVmac239M.7083	3.58811e-05	0	0	0
SIVmac239M.619	3.58811e-05	0	0	0
SIVmac239M.4058	3.58811e-05	0	0	0
SIVmac239M.4669	3.58811e-05	0	0	0
SIVmac239M.5315	3.58811e-05	1	0	0
SIVmac239M.737	3.51635e-05	0	0	0
SIVmac239M.376	3.51635e-05	0	0	0
SIVmac239M.778	3.51635e-05	0	0	0
SIVmac239M.7116	3.51635e-05	0	0	0
SIVmac239M.3772	3.51635e-05	0	0	0
SIVmac239M.1052	3.44459e-05	0	0	0
SIVmac239M.1929	3.44459e-05	0	0	0
SIVmac239M.1188	3.44459e-05	0	0	0
SIVmac239M.5167	3.44459e-05	0	0	0
SIVmac239M.1324	3.37283e-05	1	0	0
SIVmac239M.39	3.37283e-05	0	0	0
SIVmac239M.5059	3.37283e-05	0	0	0
SIVmac239M.582	3.37283e-05	0	0	0
SIVmac239M.1435	3.37283e-05	0	0	0
SIVmac239M.5375	3.37283e-05	0	0	0
SIVmac239M.4687	3.37283e-05	0	0	0
SIVmac239M.2615	3.30106e-05	0	0	0
SIVmac239M.4090	3.30106e-05	0	0	0
SIVmac239M.2943	3.30106e-05	0	0	0
SIVmac239M.3086	3.30106e-05	0	0	0
SIVmac239M.1425	3.2293e-05	0	0	0
SIVmac239M.3039	3.2293e-05	0	0	0
SIVmac239M.3461	3.2293e-05	0	0	0
SIVmac239M.2318	3.2293e-05	0	0	0
SIVmac239M.1863	3.2293e-05	0	0	0
SIVmac239M.2894	3.2293e-05	0	0	0
SIVmac239M.74	3.15754e-05	0	0	0
SIVmac239M.2290	3.15754e-05	0	0	0
SIVmac239M.445	3.15754e-05	0	0	0
SIVmac239M.3486	3.15754e-05	0	0	0
SIVmac239M.4513	3.15754e-05	0	0	0
SIVmac239M.4402	3.15754e-05	0	0	0
SIVmac239M.7030	3.15754e-05	0	0	0
SIVmac239M.1927	3.08578e-05	0	0	0
SIVmac239M.1092	3.08578e-05	0	0	0
SIVmac239M.880	3.08578e-05	0	0	0
SIVmac239M.2056	3.08578e-05	0	0	0
SIVmac239M.1460	3.08578e-05	0	0	0
SIVmac239M.1686	3.08578e-05	0	0	0
SIVmac239M.2084	3.01402e-05	0	0	0
SIVmac239M.1080	3.01402e-05	0	0	0
SIVmac239M.3525	3.01402e-05	0	0	0
SIVmac239M.1499	3.01402e-05	0	0	0
SIVmac239M.6884	3.01402e-05	0	0	0
SIVmac239M.2440	3.01402e-05	0	0	0
SIVmac239M.38	3.01402e-05	0	0	0
SIVmac239M.1433	3.01402e-05	0	0	0
SIVmac239M.7168	3.01402e-05	0	0	0
SIVmac239M.3543	3.01402e-05	0	0	0
SIVmac239M.261	2.94225e-05	0	0	0
SIVmac239M.1653	2.94225e-05	0	0	0
SIVmac239M.1816	2.94225e-05	0	0	0
SIVmac239M.3966	2.94225e-05	0	0	0
SIVmac239M.2412	2.94225e-05	0	0	0
SIVmac239M.4108	2.94225e-05	0	0	0
SIVmac239M.338	2.94225e-05	0	0	0
SIVmac239M.593	2.94225e-05	0	0	0
SIVmac239M.2547	2.87049e-05	0	0	0
SIVmac239M.1303	2.87049e-05	0	0	0
SIVmac239M.1305	2.87049e-05	0	0	0
SIVmac239M.2737	2.87049e-05	0	0	0
SIVmac239M.229	2.87049e-05	0	0	0
SIVmac239M.1840	2.79873e-05	0	0	0
SIVmac239M.2085	2.79873e-05	0	0	0
SIVmac239M.293	2.79873e-05	0	0	0
SIVmac239M.2108	2.79873e-05	0	0	0
SIVmac239M.463	2.79873e-05	0	0	0
SIVmac239M.2934	2.72697e-05	0	0	0
SIVmac239M.4338	2.72697e-05	0	0	0
SIVmac239M.2485	2.72697e-05	0	0	0
SIVmac239M.888	2.72697e-05	0	0	0
SIVmac239M.3895	2.72697e-05	0	0	0
SIVmac239M.449	2.72697e-05	0	0	0
SIVmac239M.3765	2.72697e-05	0	0	0
SIVmac239M.7176	2.72697e-05	0	0	0
SIVmac239M.1002	2.72697e-05	0	0	0
SIVmac239M.803	2.72697e-05	0	0	0
SIVmac239M.1333	2.72697e-05	0	0	0
SIVmac239M.2840	2.6552e-05	0	0	0
SIVmac239M.2337	2.6552e-05	0	0	0
SIVmac239M.1149	2.6552e-05	0	0	0
SIVmac239M.4443	2.6552e-05	0	0.0727293	1
SIVmac239M.4828	2.6552e-05	0	0	0
SIVmac239M.1111	2.6552e-05	0	0	0
SIVmac239M.182	2.6552e-05	0	0	0
SIVmac239M.672	2.58344e-05	0	0	0
SIVmac239M.2956	2.58344e-05	0	0	0
SIVmac239M.4847	2.58344e-05	0	0	0
SIVmac239M.7789	2.58344e-05	0	0	0
SIVmac239M.77	2.58344e-05	0	0	0
SIVmac239M.1603	2.58344e-05	0	0	0
SIVmac239M.3389	2.58344e-05	0	0	0
SIVmac239M.1136	2.58344e-05	0	0	0
SIVmac239M.2886	2.58344e-05	0	0	0
SIVmac239M.3598	2.51168e-05	0	0	0
SIVmac239M.548	2.51168e-05	0	0	0
SIVmac239M.4919	2.51168e-05	0	0	0
SIVmac239M.2855	2.51168e-05	0	0	0
SIVmac239M.3950	2.51168e-05	0	0	0
SIVmac239M.2087	2.51168e-05	0	0	0
SIVmac239M.878	2.51168e-05	0	0	0
SIVmac239M.2287	2.51168e-05	0	0	0
SIVmac239M.1753	2.51168e-05	0	0	0
SIVmac239M.3594	2.43992e-05	0	0	0
SIVmac239M.2300	2.43992e-05	0	0	0
SIVmac239M.882	2.43992e-05	0	0	0
SIVmac239M.3253	2.43992e-05	0	0	0
SIVmac239M.3725	2.43992e-05	0	0	0
SIVmac239M.4707	2.43992e-05	0	0	0
SIVmac239M.4360	2.43992e-05	0	0	0
SIVmac239M.1036	2.43992e-05	0	0	0
SIVmac239M.508	2.36815e-05	0	0	0
SIVmac239M.3186	2.36815e-05	0	0	0
SIVmac239M.5072	2.36815e-05	0	0	0
SIVmac239M.3206	2.36815e-05	0	0	0
SIVmac239M.328	2.36815e-05	0	0	0
SIVmac239M.410	2.36815e-05	0	0	0
SIVmac239M.1573	2.36815e-05	0	0	0
SIVmac239M.4813	2.36815e-05	0	0	0
SIVmac239M.2104	2.36815e-05	0	0	0
SIVmac239M.2862	2.36815e-05	0	0	0
SIVmac239M.1846	2.36815e-05	0	0	0
SIVmac239M.430	2.29639e-05	0	0	0
SIVmac239M.5132	2.29639e-05	0	0	0
SIVmac239M.4885	2.29639e-05	0	0	0
SIVmac239M.73	2.29639e-05	0	0	0
SIVmac239M.356	2.29639e-05	0	0	0
SIVmac239M.2009	2.29639e-05	0	0	0
SIVmac239M.218	2.22463e-05	0	0	0
SIVmac239M.6741	2.22463e-05	0	0	0
SIVmac239M.8281	2.22463e-05	0	0	0
SIVmac239M.3363	2.22463e-05	0	0	0
SIVmac239M.3184	2.22463e-05	0	0	0
SIVmac239M.2736	2.22463e-05	0	0	0
SIVmac239M.1619	2.22463e-05	0	0	0
SIVmac239M.1156	2.22463e-05	0	0	0
SIVmac239M.3281	2.22463e-05	0	0	0
SIVmac239M.65	2.15287e-05	0	0	0
SIVmac239M.8465	2.15287e-05	0	0	0
SIVmac239M.244	2.15287e-05	0	0	0
SIVmac239M.3185	2.15287e-05	0	0	0
SIVmac239M.131	2.15287e-05	0	0	0
SIVmac239M.1593	2.15287e-05	0	0	0
SIVmac239M.3959	2.15287e-05	0	0	0
SIVmac239M.5729	2.15287e-05	0	0	0
SIVmac239M.3702	2.08111e-05	0	0	0
SIVmac239M.4348	2.08111e-05	0	0	0
SIVmac239M.1561	2.08111e-05	0	0	0
SIVmac239M.1046	2.08111e-05	0	0	0
SIVmac239M.6693	2.08111e-05	0	0	0
SIVmac239M.7664	2.08111e-05	0	0	0
SIVmac239M.265	2.08111e-05	0	0	0
SIVmac239M.5783	2.08111e-05	0	0	0
SIVmac239M.1107	2.08111e-05	0	0	0
SIVmac239M.2434	2.08111e-05	0	0	0
SIVmac239M.5410	2.00934e-05	0	0	0
SIVmac239M.2394	2.00934e-05	0	0	0
SIVmac239M.5083	2.00934e-05	0	0	0
SIVmac239M.2008	2.00934e-05	0	0	0
SIVmac239M.1462	2.00934e-05	0	0	0
SIVmac239M.2971	2.00934e-05	0	0	0
SIVmac239M.1698	1.93758e-05	0	0	0
SIVmac239M.13710	1.93758e-05	0	0	0
SIVmac239M.2146	1.93758e-05	0	0	0
SIVmac239M.341	1.93758e-05	0	0	0
SIVmac239M.4137	1.93758e-05	0	0	0
SIVmac239M.7504	1.93758e-05	0	0	0
SIVmac239M.411	1.93758e-05	0	0	0
SIVmac239M.171	1.93758e-05	0	0	0
SIVmac239M.1809	1.93758e-05	0	0	0
SIVmac239M.3098	1.93758e-05	0	0	0
SIVmac239M.1079	1.86582e-05	0	0	0
SIVmac239M.1352	1.86582e-05	0	0	0
SIVmac239M.2010	1.86582e-05	0	0	0
SIVmac239M.525	1.86582e-05	0	0	0
SIVmac239M.499	1.86582e-05	0	0	0
SIVmac239M.382	1.86582e-05	0	0	0
SIVmac239M.174	1.86582e-05	0	0	0
SIVmac239M.8291	1.86582e-05	0	0	0
SIVmac239M.1609	1.79406e-05	0	0	0
SIVmac239M.122	1.79406e-05	0	0	0
SIVmac239M.2906	1.79406e-05	0	0	0
SIVmac239M.3180	1.79406e-05	0	0	0
SIVmac239M.1538	1.79406e-05	0	0	0
SIVmac239M.255	1.79406e-05	0	0	0
SIVmac239M.2928	1.79406e-05	0	0	0
SIVmac239M.1970	1.72229e-05	0	0	0
SIVmac239M.1202	1.72229e-05	0	0	0
SIVmac239M.1321	1.72229e-05	0	0	0
SIVmac239M.578	1.72229e-05	0	0	0
SIVmac239M.1657	1.72229e-05	0	0	0
SIVmac239M.830	1.72229e-05	0	0	0
SIVmac239M.4536	1.72229e-05	0	0	0
SIVmac239M.1829	1.72229e-05	0	0	0
SIVmac239M.4950	1.72229e-05	0	0	0
SIVmac239M.1290	1.72229e-05	0	0	0
SIVmac239M.1010	1.72229e-05	0	0	0
SIVmac239M.7653	1.72229e-05	0	0	0
SIVmac239M.165	1.72229e-05	0	0	0
SIVmac239M.3690	1.72229e-05	0	0	0
SIVmac239M.4456	1.72229e-05	0	0	0
SIVmac239M.1501	1.72229e-05	0	0	0
SIVmac239M.530	1.72229e-05	0	0	0
SIVmac239M.3191	1.72229e-05	0	0	0
SIVmac239M.3816	1.72229e-05	0	0	0
SIVmac239M.6260	1.65053e-05	0	0	0
SIVmac239M.3812	1.65053e-05	0	0	0
SIVmac239M.407	1.65053e-05	0	0	0
SIVmac239M.2347	1.65053e-05	0	0	0
SIVmac239M.2483	1.65053e-05	0	0	0
SIVmac239M.4595	1.65053e-05	0	0	0
SIVmac239M.6298	1.65053e-05	0	0	0
SIVmac239M.4318	1.65053e-05	0	0	0
SIVmac239M.2746	1.65053e-05	0	0	0
SIVmac239M.272	1.57877e-05	0	0	0
SIVmac239M.858	1.57877e-05	0	0	0
SIVmac239M.871	1.57877e-05	0	0	0
SIVmac239M.2662	1.57877e-05	0	0	0
SIVmac239M.2478	1.57877e-05	0	0	0
SIVmac239M.1022	1.57877e-05	0	0	0
SIVmac239M.1556	1.57877e-05	0	0	0
SIVmac239M.2296	1.57877e-05	0	0	0
SIVmac239M.414	1.57877e-05	0	0	0
SIVmac239M.5414	1.50701e-05	0	0	0
SIVmac239M.2604	1.50701e-05	0	0	0
SIVmac239M.853	1.50701e-05	0	0	0
SIVmac239M.865	1.50701e-05	0	0	0
SIVmac239M.2409	1.50701e-05	0	0	0
SIVmac239M.1842	1.50701e-05	0	0	0
SIVmac239M.2136	1.50701e-05	0	0	0
SIVmac239M.1953	1.50701e-05	0	0	0
SIVmac239M.889	1.50701e-05	0	0	0
SIVmac239M.383	1.50701e-05	0	0	0
SIVmac239M.864	1.50701e-05	0	0	0
SIVmac239M.3346	1.50701e-05	0	0	0
SIVmac239M.3632	1.50701e-05	0	0	0
SIVmac239M.2041	1.50701e-05	0	0	0
SIVmac239M.1139	1.43525e-05	0	0	0
SIVmac239M.3233	1.43525e-05	0	0	0
SIVmac239M.8560	1.43525e-05	0	0	0
SIVmac239M.2913	1.43525e-05	0	0	0
SIVmac239M.1834	1.43525e-05	0	0	0
SIVmac239M.2731	1.43525e-05	0	0	0
SIVmac239M.1366	1.43525e-05	0	0	0
SIVmac239M.4379	1.43525e-05	0	0	0
SIVmac239M.234	1.43525e-05	0	0	0
SIVmac239M.4297	1.43525e-05	0	0	0
SIVmac239M.5303	1.36348e-05	0	0	0
SIVmac239M.5040	1.36348e-05	0	0	0
SIVmac239M.10544	1.36348e-05	0	0	0
SIVmac239M.1339	1.36348e-05	0	0	0
SIVmac239M.2454	1.36348e-05	0	0	0
SIVmac239M.4042	1.36348e-05	0	0	0
SIVmac239M.3128	1.36348e-05	0	0	0
SIVmac239M.6879	1.36348e-05	0	0	0
SIVmac239M.8000	1.36348e-05	0	0	0
SIVmac239M.2965	1.36348e-05	0	0	0
SIVmac239M.8707	1.36348e-05	0	0	0
SIVmac239M.601	1.36348e-05	0	0	0
SIVmac239M.4263	1.36348e-05	0	0	0
SIVmac239M.7261	1.36348e-05	0	0	0
SIVmac239M.3254	1.36348e-05	0	0	0
SIVmac239M.4008	1.36348e-05	0	0	0
SIVmac239M.1231	1.36348e-05	0	0	0
SIVmac239M.1031	1.36348e-05	0	0	0
SIVmac239M.3565	1.36348e-05	0	0	0
SIVmac239M.339	1.29172e-05	0	0	0
SIVmac239M.796	1.29172e-05	0	0	0
SIVmac239M.6809	1.29172e-05	0	0	0
SIVmac239M.2918	1.29172e-05	0	0	0
SIVmac239M.4975	1.29172e-05	0	0	0
SIVmac239M.7848	1.29172e-05	0	0	0
SIVmac239M.5809	1.29172e-05	0	0	0
SIVmac239M.323	1.29172e-05	0	0	0
SIVmac239M.851	1.29172e-05	0	0	0
SIVmac239M.7760	1.29172e-05	0	0	0
SIVmac239M.7064	1.29172e-05	0	0	0
SIVmac239M.3680	1.29172e-05	0	0	0
SIVmac239M.3619	1.21996e-05	0	0	0
SIVmac239M.70	1.21996e-05	0	0	0
SIVmac239M.3299	1.21996e-05	0	0	0
SIVmac239M.1887	1.21996e-05	0	0	0
SIVmac239M.638	1.21996e-05	0	0	0
SIVmac239M.5403	1.21996e-05	0	0	0
SIVmac239M.7260	1.21996e-05	0	0	0
SIVmac239M.1464	1.21996e-05	0	0	0
SIVmac239M.7179	1.21996e-05	0	0	0
SIVmac239M.855	1.21996e-05	0	0	0
SIVmac239M.978	1.21996e-05	0	0	0
SIVmac239M.1989	1.21996e-05	0	0	0
SIVmac239M.3910	1.21996e-05	0	0	0
SIVmac239M.4138	1.21996e-05	0	0	0
SIVmac239M.1123	1.21996e-05	0	0	0
SIVmac239M.5580	1.21996e-05	1	0	0
SIVmac239M.2726	1.1482e-05	0	0	0
SIVmac239M.179	1.1482e-05	0	0	0
SIVmac239M.1442	1.1482e-05	0	0	0
SIVmac239M.637	1.1482e-05	0	0	0
SIVmac239M.501	1.1482e-05	0	0	0
SIVmac239M.657	1.1482e-05	0	0	0
SIVmac239M.6636	1.1482e-05	0	0	0
SIVmac239M.4499	1.1482e-05	0	0	0
SIVmac239M.80	1.1482e-05	0	0	0
SIVmac239M.3269	1.1482e-05	0	0	0
SIVmac239M.8152	1.07643e-05	0	0	0
SIVmac239M.4192	1.07643e-05	0	0	0
SIVmac239M.3830	1.07643e-05	0	0	0
SIVmac239M.3644	1.07643e-05	0	0	0
SIVmac239M.799	1.07643e-05	0	0	0
SIVmac239M.3352	1.07643e-05	0	0	0
SIVmac239M.1981	1.07643e-05	0	0	0
SIVmac239M.3096	1.07643e-05	0	0	0
SIVmac239M.4652	1.07643e-05	0	0	0
SIVmac239M.2989	1.07643e-05	0	0	0
SIVmac239M.4069	1.07643e-05	0	0	0
SIVmac239M.5941	1.07643e-05	0	0	0
SIVmac239M.4825	1.00467e-05	0	0	0
SIVmac239M.2510	1.00467e-05	0	0	0
SIVmac239M.1428	1.00467e-05	0	0	0
SIVmac239M.972	1.00467e-05	0	0	0
SIVmac239M.2321	1.00467e-05	0	0	0
SIVmac239M.5063	1.00467e-05	0	0	0
SIVmac239M.625	1.00467e-05	0	0	0
SIVmac239M.8327	1.00467e-05	0	0	0
SIVmac239M.1576	1.00467e-05	0	0	0
SIVmac239M.2011	1.00467e-05	0	0	0
SIVmac239M.6968	1.00467e-05	0	0	0
SIVmac239M.3425	1.00467e-05	0	0	0
SIVmac239M.3482	1.00467e-05	0	0	0
SIVmac239M.136	1.00467e-05	0	0	0
SIVmac239M.1768	1.00467e-05	0	0	0
SIVmac239M.4216	1.00467e-05	0	0	0
SIVmac239M.422	1.00467e-05	0	0	0
SIVmac239M.1557	1.00467e-05	0	0	0
SIVmac239M.2603	1.00467e-05	0	0	0
SIVmac239M.2744	9.32909e-06	0	0	0
SIVmac239M.3202	9.32909e-06	0	0	0
SIVmac239M.7647	9.32909e-06	0	0	0
SIVmac239M.3999	9.32909e-06	0	0	0
SIVmac239M.3859	9.32909e-06	0	0	0
SIVmac239M.3504	9.32909e-06	0	0	0
SIVmac239M.11	9.32909e-06	0	0	0
SIVmac239M.4322	9.32909e-06	0	0	0
SIVmac239M.626	9.32909e-06	0	0	0
SIVmac239M.910	9.32909e-06	0	0	0
SIVmac239M.1315	9.32909e-06	0	0	0
SIVmac239M.1517	9.32909e-06	0	0	0
SIVmac239M.1190	9.32909e-06	0	0	0
SIVmac239M.2326	9.32909e-06	0	0	0
SIVmac239M.3321	9.32909e-06	0	0	0
SIVmac239M.2831	9.32909e-06	0	0	0
SIVmac239M.1452	9.32909e-06	0	0	0
SIVmac239M.2030	8.61147e-06	0	0	0
SIVmac239M.1588	8.61147e-06	0	0	0
SIVmac239M.5196	8.61147e-06	0	0	0
SIVmac239M.2270	8.61147e-06	0	0	0
SIVmac239M.2857	8.61147e-06	0	0	0
SIVmac239M.8397	8.61147e-06	0	0	0
SIVmac239M.2540	8.61147e-06	0	0	0
SIVmac239M.3831	8.61147e-06	0	0	0
SIVmac239M.6019	8.61147e-06	0	0	0
SIVmac239M.1357	8.61147e-06	0	0	0
SIVmac239M.11217	8.61147e-06	0	0	0
SIVmac239M.742	7.89385e-06	0	0	0
SIVmac239M.6319	7.89385e-06	0	0	0
SIVmac239M.3783	7.89385e-06	0	0	0
SIVmac239M.713	7.89385e-06	0	0	0
SIVmac239M.3257	7.89385e-06	0	0	0
SIVmac239M.1186	7.89385e-06	0	0	0
SIVmac239M.1296	7.89385e-06	0	0	0
SIVmac239M.2060	7.89385e-06	0	0	0
SIVmac239M.1261	7.89385e-06	0	0	0
SIVmac239M.1739	7.89385e-06	0	0	0
SIVmac239M.5492	7.89385e-06	0	0	0
SIVmac239M.504	7.89385e-06	0	0	0
SIVmac239M.8136	7.89385e-06	0	0	0
SIVmac239M.8375	7.89385e-06	0	0	0
SIVmac239M.4029	7.89385e-06	0	0	0
SIVmac239M.4995	7.89385e-06	0	0	0
SIVmac239M.5103	7.89385e-06	0	0	0
SIVmac239M.2401	7.89385e-06	0	0	0
SIVmac239M.6155	7.17623e-06	0	0	0
SIVmac239M.3723	7.17623e-06	0	0	0
SIVmac239M.458	7.17623e-06	0	0	0
SIVmac239M.3692	7.17623e-06	0	0	0
SIVmac239M.5585	7.17623e-06	0	0	0
SIVmac239M.187	7.17623e-06	0	0	0
SIVmac239M.3988	7.17623e-06	0	0	0
SIVmac239M.4672	7.17623e-06	0	0	0
SIVmac239M.3643	7.17623e-06	0	0	0
SIVmac239M.1742	7.17623e-06	0	0	0
SIVmac239M.6089	7.17623e-06	0	0	0
SIVmac239M.2846	7.17623e-06	0	0	0
SIVmac239M.2149	7.17623e-06	0	0	0
SIVmac239M.3195	7.17623e-06	0	0	0
SIVmac239M.2299	7.17623e-06	0	0	0
SIVmac239M.168	7.17623e-06	0	0	0
SIVmac239M.354	7.17623e-06	0	0	0
SIVmac239M.5215	7.17623e-06	0	0	0
SIVmac239M.7558	7.17623e-06	0	0	0
SIVmac239M.3199	6.4586e-06	0	0	0
SIVmac239M.2682	6.4586e-06	0	0	0
SIVmac239M.3111	6.4586e-06	0	0	0
SIVmac239M.2038	6.4586e-06	0	0	0
SIVmac239M.2617	6.4586e-06	0	0	0
SIVmac239M.7392	6.4586e-06	0	0	0
SIVmac239M.337	6.4586e-06	0	0	0
SIVmac239M.1544	6.4586e-06	0	0	0
SIVmac239M.4933	6.4586e-06	0	0	0
SIVmac239M.1797	6.4586e-06	0	0	0
SIVmac239M.1179	6.4586e-06	0	0	0
SIVmac239M.996	6.4586e-06	0	0	0
SIVmac239M.1260	6.4586e-06	0	0	0
SIVmac239M.612	6.4586e-06	0	0	0
SIVmac239M.2610	6.4586e-06	0	0	0
SIVmac239M.5766	6.4586e-06	0	0	0
SIVmac239M.7644	6.4586e-06	0	0	0
SIVmac239M.4956	6.4586e-06	0	0	0
SIVmac239M.700	5.74098e-06	0	0	0
SIVmac239M.2697	5.74098e-06	0	0	0
SIVmac239M.4770	5.74098e-06	0	0	0
SIVmac239M.4944	5.74098e-06	0	0	0
SIVmac239M.1287	5.74098e-06	0	0	0
SIVmac239M.7703	5.74098e-06	0	0	0
SIVmac239M.3825	5.74098e-06	0	0	0
SIVmac239M.674	5.74098e-06	0	0	0
SIVmac239M.5426	5.74098e-06	0	0	0
SIVmac239M.4554	5.74098e-06	0	0	0
SIVmac239M.1888	5.74098e-06	0	0	0
SIVmac239M.2799	5.74098e-06	0	0	0
SIVmac239M.2099	5.74098e-06	0	0	0
SIVmac239M.988	5.74098e-06	0	0	0
SIVmac239M.2410	5.74098e-06	0	0	0
SIVmac239M.92	5.74098e-06	0	0	0
SIVmac239M.6567	5.74098e-06	0	0	0
SIVmac239M.1349	5.74098e-06	0	0	0
SIVmac239M.8125	5.74098e-06	0	0	0
SIVmac239M.1484	5.74098e-06	0	0	0
SIVmac239M.1511	5.74098e-06	0	0	0
SIVmac239M.2881	5.74098e-06	0	0	0
SIVmac239M.426	5.74098e-06	0	0	0
SIVmac239M.566	5.74098e-06	0	0	0
SIVmac239M.2996	5.74098e-06	0	0	0
SIVmac239M.684	5.02336e-06	0	0	0
SIVmac239M.2584	5.02336e-06	0	0	0
SIVmac239M.451	5.02336e-06	0	0	0
SIVmac239M.2091	5.02336e-06	0	0	0
SIVmac239M.826	5.02336e-06	0	0	0
SIVmac239M.4634	5.02336e-06	0	0	0
SIVmac239M.6469	5.02336e-06	0	0	0
SIVmac239M.3943	5.02336e-06	0	0	0
SIVmac239M.7735	5.02336e-06	0	0	0
SIVmac239M.3973	5.02336e-06	0	0	0
SIVmac239M.4319	5.02336e-06	0	0	0
SIVmac239M.671	5.02336e-06	0	0	0
SIVmac239M.7427	5.02336e-06	0	0	0
SIVmac239M.8393	5.02336e-06	0	0	0
SIVmac239M.402	5.02336e-06	0	0	0
SIVmac239M.3201	5.02336e-06	0	0	0
SIVmac239M.2360	5.02336e-06	0	0	0
SIVmac239M.5147	5.02336e-06	0	0	0
SIVmac239M.7266	5.02336e-06	0	0	0
SIVmac239M.2878	5.02336e-06	0	0	0
SIVmac239M.3153	5.02336e-06	0	0	0
SIVmac239M.6867	4.30574e-06	0	0	0
SIVmac239M.3660	4.30574e-06	0	0	0
SIVmac239M.437	4.30574e-06	0	0	0
SIVmac239M.6073	4.30574e-06	0	0	0
SIVmac239M.785	4.30574e-06	0	0	0
SIVmac239M.3917	4.30574e-06	0	0	0
SIVmac239M.7215	4.30574e-06	0	0	0
SIVmac239M.7069	4.30574e-06	0	0	0
SIVmac239M.4596	4.30574e-06	0	0	0
SIVmac239M.4199	4.30574e-06	0	0	0
SIVmac239M.3578	4.30574e-06	0	0	0
SIVmac239M.1519	4.30574e-06	0	0	0
SIVmac239M.482	4.30574e-06	0	0	0
SIVmac239M.13065	3.58811e-06	0	0	0
SIVmac239M.948	3.58811e-06	0	0	0
SIVmac239M.4036	3.58811e-06	0	0	0
SIVmac239M.5006	3.58811e-06	0	0	0
SIVmac239M.5575	3.58811e-06	0	0	0
SIVmac239M.869	3.58811e-06	0	0	0
SIVmac239M.282	3.58811e-06	0	0	0
SIVmac239M.3843	3.58811e-06	0	0	0
SIVmac239M.3365	3.58811e-06	0	0	0
SIVmac239M.5987	3.58811e-06	0	0	0
SIVmac239M.532	3.58811e-06	0	0	0
SIVmac239M.4952	3.58811e-06	0	0	0
SIVmac239M.2276	3.58811e-06	0	0	0
SIVmac239M.3134	3.58811e-06	0	0	0
SIVmac239M.956	3.58811e-06	0	0	0
SIVmac239M.932	3.58811e-06	0	0	0
SIVmac239M.7272	3.58811e-06	0	0	0
SIVmac239M.4352	3.58811e-06	0	0	0
SIVmac239M.302	3.58811e-06	0	0	0
